# Supplementary material for: 2-Amino­benzothia­zolium 2,4-dicarboxy­benzoate monohydrate
Source: Acta Crystallogr Sect E Struct Rep Online. 2009 May 23;65(Pt 6):o1398. doi: 10.1107/S160053680901890X (PMC2969580; doi:10.1107/S160053680901890X)
Supplement: Supplementary file 1 [file e-65-o1398-sup1.cif]

##############################################################################
###                                                                        ###
###        Electronic paper (Acta Crystallographica Section E)             ###
###                                                                        ###
##############################################################################
#                                                                            #
# This CIF contains the data in a paper accepted for publication in Acta     #
# Crystallographica Section E. It conforms to the requirements of Notes      #
# for Authors for Section E, and has been peer reviewed under the auspices   #
# of the IUCr Commission on Journals.                                        #
#                                                                            #
# Full details of the Crystallographic Information File format               #
# are given in the paper "The Crystallographic Information File (CIF):       #
# a New Standard Archive File for Crystallography" by S. R. Hall, F. H.      #
# Allen and I. D. Brown [Acta Cryst. (1991), A47, 655-685].                  #
#                                                                            #
# The current version of the core CIF dictionary is obtainable from          #
# ftp://ftp.iucr.org/pub/cif_core.dic. The current version number is 2.4.    #
#                                                                            #
# Software is freely available for graphical display of the structure(s) in  #
# this CIF.  For information consult the CIF home page http://www.iucr.org/  #
# cif/home.html                                                              #
#                                                                            #
# This file may be used for bona fide research purposes within the           #
# scientific community so long as proper attribution is given to the journal # 
# article from which it was obtained.                                        #
#                                                                            #
##############################################################################
                                             
data_I
_audit_creation_method     SHELXL-97
_chemical_name_systematic
;
2-Aminobenzothiazolium 2,4-dicarboxybenzoate monohydrate
;
_chemical_name_common     ?
_chemical_formula_moiety     'C7 H7 N2 S +, C9 H5 O6 -, H2 O'
_chemical_formula_sum     'C16 H14 N2 O7 S'
_chemical_formula_iupac     'C7 H7 N2 S +, C9 H5 O6 -, H2 O'
_chemical_formula_weight     378.35
_chemical_melting_point     ?
_symmetry_cell_setting     Orthorhombic
_symmetry_space_group_name_H-M     'P n a 21'
loop_
    _symmetry_equiv_pos_as_xyz
    'x, y, z'
    '-x, -y, z+1/2'
    'x+1/2, -y+1/2, z'
    '-x+1/2, y+1/2, z+1/2'
_cell_length_a     6.8510(4)
_cell_length_b     24.3789(15)
_cell_length_c     9.7043(6)
_cell_angle_alpha     90.00
_cell_angle_beta     90.00
_cell_angle_gamma     90.00
_cell_volume     1620.81(17)
_cell_formula_units_Z     4
_cell_measurement_reflns_used     4384
_cell_measurement_theta_min     3.09
_cell_measurement_theta_max     27.91
_cell_measurement_temperature     296(2)
_exptl_crystal_description     block
_exptl_crystal_colour     colourless
_exptl_crystal_size_max     0.20
_exptl_crystal_size_mid     0.18
_exptl_crystal_size_min     0.17
_exptl_crystal_density_diffrn     1.551
_exptl_crystal_density_meas     ?
_exptl_crystal_density_method     'not measured'
_exptl_crystal_F_000     784
_exptl_absorpt_coefficient_mu     0.245
_exptl_absorpt_correction_type     multi-scan
_exptl_absorpt_process_details     '(SADABS; Sheldrick, 1996)'
_exptl_absorpt_correction_T_min     0.9527
_exptl_absorpt_correction_T_max     0.9596
_exptl_special_details
;
;
_diffrn_ambient_temperature     296(2)
_diffrn_radiation_type     MoK\a
_diffrn_radiation_wavelength     0.71073
_diffrn_radiation_source     'fine-focus sealed tube'
_diffrn_radiation_monochromator     graphite
_diffrn_measurement_device_type     'Bruker APEXII CCD area-detector'
_diffrn_measurement_method     '\f and \w'
_diffrn_detector_area_resol_mean     ?
_diffrn_reflns_number     7728
_diffrn_reflns_av_R_equivalents     0.0230
_diffrn_reflns_av_sigmaI/netI     0.0247
_diffrn_reflns_theta_min     1.67
_diffrn_reflns_theta_max     25.01
_diffrn_reflns_theta_full     25.01
_diffrn_measured_fraction_theta_max     1.000
_diffrn_measured_fraction_theta_full     1.000
_diffrn_reflns_limit_h_min     -7
_diffrn_reflns_limit_h_max     8
_diffrn_reflns_limit_k_min     -29
_diffrn_reflns_limit_k_max     19
_diffrn_reflns_limit_l_min     -11
_diffrn_reflns_limit_l_max     8
_diffrn_standards_number     ?
_diffrn_standards_interval_count     ?
_diffrn_standards_interval_time     ?
_diffrn_standards_decay_%     ?
_refine_special_details
;
Refinement of <i>F</i>^2^ against ALL reflections. The weighted <i>R</i>-factor
<i>wR</i> and goodness of fit <i>S</i> are based on <i>F</i>^2^, conventional
<i>R</i>-factors <i>R</i> are based on <i>F</i>, with <i>F</i> set to zero for
negative <i>F</i>^2^. The threshold expression of <i>F</i>^2^ >
\s(<i>F</i>^2^) is used only for calculating <i>R</i>-factors(gt) <i>etc</i>.
and is not relevant to the choice of reflections for refinement.
<i>R</i>-factors based on <i>F</i>^2^ are statistically about twice as large
as those based on <i>F</i>, and <i>R</i>- factors based on ALL data will be
even larger.
;
_reflns_number_total     2632
_reflns_number_gt     2446
_reflns_threshold_expression     I>2\s(I)
_refine_ls_structure_factor_coef     Fsqd
_refine_ls_matrix_type     full
_refine_ls_R_factor_all     0.0333
_refine_ls_R_factor_gt     0.0298
_refine_ls_wR_factor_gt     0.0686
_refine_ls_wR_factor_ref     0.0703
_refine_ls_goodness_of_fit_ref     1.043
_refine_ls_restrained_S_all     1.042
_refine_ls_number_reflns     2632
_refine_ls_number_parameters     237
_refine_ls_number_restraints     1
_refine_ls_hydrogen_treatment     constr
_refine_ls_weighting_scheme     calc
_refine_ls_weighting_details
         'calc w=1/[\s^2^(Fo^2^)+(0.0386P)^2^+0.1846P] where P=(Fo^2^+2Fc^2^)/3'
_atom_sites_solution_hydrogens     geom
_atom_sites_solution_primary     direct
_atom_sites_solution_secondary     difmap
_refine_ls_shift/su_max     0.001
_refine_ls_shift/su_mean     0.000
_refine_diff_density_max     0.145
_refine_diff_density_min     -0.183
_refine_ls_extinction_method     none
_refine_ls_extinction_coef     ?
_refine_ls_abs_structure_details     'Flack (1983), 1116 Friedel pairs'
_refine_ls_abs_structure_Flack     0.10(8)
loop_
    _atom_type_symbol
    _atom_type_description
    _atom_type_scat_dispersion_real
    _atom_type_scat_dispersion_imag
    _atom_type_scat_source
    'C' 'C' 0.0033 0.0016
                         'International Tables Vol C Tables 4.2.6.8 and 6.1.1.4'
    'H' 'H' 0.0000 0.0000
                         'International Tables Vol C Tables 4.2.6.8 and 6.1.1.4'
    'N' 'N' 0.0061 0.0033
                         'International Tables Vol C Tables 4.2.6.8 and 6.1.1.4'
    'O' 'O' 0.0106 0.0060
                         'International Tables Vol C Tables 4.2.6.8 and 6.1.1.4'
    'S' 'S' 0.1246 0.1234
                         'International Tables Vol C Tables 4.2.6.8 and 6.1.1.4'
_computing_data_collection     'APEX2 (Bruker, 2003)'
_computing_cell_refinement     'SAINT (Bruker, 2001)'
_computing_data_reduction     'SAINT (Bruker, 2001)'
_computing_structure_solution     'SHELXS97 (Sheldrick, 2008)'
_computing_structure_refinement     'SHELXL97 (Sheldrick, 2008)'
_computing_molecular_graphics
;
SHELXTL (Sheldrick, 2008) and DIAMOND (Brandenburg & Berndt,
1999)
;
_computing_publication_material     'SHELXL97 (Sheldrick, 2008)'
loop_
    _atom_site_type_symbol
    _atom_site_label
    _atom_site_fract_x
    _atom_site_fract_y
    _atom_site_fract_z
    _atom_site_U_iso_or_equiv
    _atom_site_adp_type
    _atom_site_calc_flag
    _atom_site_refinement_flags
    _atom_site_occupancy
    _atom_site_disorder_assembly
    _atom_site_disorder_group
    S S1 0.41587(9) 0.29601(2) 0.74515(7) 0.04137(16) Uani d . 1 . .
    O O1 0.6936(2) 0.09280(7) 1.31365(15) 0.0397(4) Uani d . 1 . .
    O O2 0.3712(2) 0.10037(7) 1.34480(16) 0.0415(4) Uani d . 1 . .
    O O3 0.5680(3) 0.20862(7) 1.2595(2) 0.0566(5) Uani d . 1 . .
    O O4 0.4844(3) 0.25690(7) 1.07597(17) 0.0464(4) Uani d . 1 . .
    H H4 0.5055 0.2826 1.1284 0.070 Uiso calc R 1 . .
    O O5 0.3884(3) 0.17106(7) 0.63412(16) 0.0484(5) Uani d . 1 . .
    O O6 0.3848(3) 0.08050(6) 0.61157(14) 0.0382(4) Uani d . 1 . .
    H H6 0.3681 0.0882 0.5302 0.057 Uiso calc R 1 . .
    N N1 0.3226(3) 0.35998(8) 0.54800(19) 0.0397(5) Uani d . 1 . .
    H H1 0.2880 0.3717 0.4681 0.048 Uiso calc R 1 . .
    N N2 0.3039(3) 0.26695(9) 0.4919(2) 0.0515(6) Uani d . 1 . .
    H H2A 0.2647 0.2740 0.4096 0.062 Uiso calc R 1 . .
    H H2B 0.3190 0.2335 0.5180 0.062 Uiso calc R 1 . .
    C C1 0.3639(3) 0.39498(10) 0.6569(3) 0.0369(5) Uani d . 1 . .
    C C2 0.4157(3) 0.36673(10) 0.7762(3) 0.0376(6) Uani d . 1 . .
    C C3 0.4535(4) 0.39391(12) 0.8975(3) 0.0497(7) Uani d . 1 . .
    H H3 0.4875 0.3751 0.9773 0.060 Uiso calc R 1 . .
    C C4 0.4387(4) 0.45033(13) 0.8957(4) 0.0601(8) Uani d . 1 . .
    H H4A 0.4624 0.4699 0.9763 0.072 Uiso calc R 1 . .
    C C5 0.3892(4) 0.47875(11) 0.7767(4) 0.0625(9) Uani d . 1 . .
    H H5 0.3814 0.5168 0.7790 0.075 Uiso calc R 1 . .
    C C6 0.3515(4) 0.45135(10) 0.6548(3) 0.0508(7) Uani d . 1 . .
    H H6A 0.3191 0.4702 0.5747 0.061 Uiso calc R 1 . .
    C C7 0.3406(3) 0.30693(10) 0.5769(2) 0.0393(6) Uani d . 1 . .
    C C8 0.4935(3) 0.10831(9) 1.1180(2) 0.0288(5) Uani d . 1 . .
    C C9 0.4830(3) 0.16013(9) 1.0568(2) 0.0287(5) Uani d . 1 . .
    C C10 0.4490(3) 0.16392(9) 0.9160(2) 0.0303(5) Uani d . 1 . .
    H H10 0.4394 0.1983 0.8753 0.036 Uiso calc R 1 . .
    C C11 0.4293(3) 0.11747(10) 0.8351(2) 0.0281(5) Uani d . 1 . .
    C C12 0.4424(3) 0.06607(10) 0.8962(2) 0.0308(5) Uani d . 1 . .
    H H12 0.4298 0.0345 0.8431 0.037 Uiso calc R 1 . .
    C C13 0.4741(3) 0.06218(9) 1.0367(2) 0.0325(5) Uani d . 1 . .
    H H13 0.4826 0.0277 1.0773 0.039 Uiso calc R 1 . .
    C C14 0.5236(3) 0.10060(9) 1.2723(2) 0.0307(5) Uani d . 1 . .
    C C15 0.5155(3) 0.21044(9) 1.1409(2) 0.0324(5) Uani d . 1 . .
    C C16 0.3977(3) 0.12557(10) 0.6837(2) 0.0314(5) Uani d . 1 . .
    O O7 0.0300(2) 0.15288(7) 0.2293(2) 0.0530(5) Uani d . 1 . .
    H H7A -0.0728 0.1356 0.2522 0.080 Uiso d R 1 . .
    H H7B 0.1377 0.1409 0.2607 0.080 Uiso d R 1 . .
loop_
    _atom_site_aniso_label
    _atom_site_aniso_U_11
    _atom_site_aniso_U_22
    _atom_site_aniso_U_33
    _atom_site_aniso_U_12
    _atom_site_aniso_U_13
    _atom_site_aniso_U_23
    S1 0.0528(3) 0.0398(3) 0.0315(3) 0.0040(3) -0.0078(3) 0.0088(3)
    O1 0.0446(9) 0.0454(10) 0.0289(9) 0.0028(8) -0.0099(7) -0.0020(7)
    O2 0.0454(9) 0.0585(11) 0.0205(7) -0.0054(8) 0.0019(7) 0.0018(7)
    O3 0.0987(14) 0.0412(9) 0.0299(11) -0.0003(10) -0.0185(11) -0.0048(9)
    O4 0.0738(12) 0.0311(9) 0.0343(9) 0.0022(9) -0.0091(9) -0.0041(8)
    O5 0.0828(14) 0.0361(10) 0.0264(9) 0.0095(9) -0.0025(9) 0.0046(8)
    O6 0.0583(10) 0.0387(10) 0.0177(8) -0.0019(8) -0.0019(7) -0.0019(7)
    N1 0.0446(12) 0.0445(12) 0.0300(11) 0.0067(9) -0.0005(9) 0.0139(9)
    N2 0.0771(16) 0.0469(13) 0.0305(11) 0.0143(11) -0.0101(11) 0.0037(10)
    C1 0.0276(12) 0.0414(13) 0.0415(14) -0.0011(11) 0.0045(10) 0.0082(11)
    C2 0.0299(11) 0.0423(13) 0.0406(16) -0.0003(10) -0.0001(9) 0.0062(11)
    C3 0.0397(14) 0.0623(18) 0.0470(16) -0.0023(12) -0.0069(12) -0.0050(14)
    C4 0.0449(16) 0.0600(19) 0.075(2) -0.0081(14) -0.0057(14) -0.0189(17)
    C5 0.0496(15) 0.0393(14) 0.099(3) -0.0044(13) 0.0061(16) -0.0028(17)
    C6 0.0430(15) 0.0393(14) 0.0701(19) -0.0007(12) 0.0043(13) 0.0131(14)
    C7 0.0399(13) 0.0484(14) 0.0295(13) 0.0094(11) 0.0009(10) 0.0085(11)
    C8 0.0320(12) 0.0339(12) 0.0204(11) -0.0010(9) -0.0001(9) -0.0003(9)
    C9 0.0322(11) 0.0314(12) 0.0225(10) 0.0011(9) -0.0002(9) 0.0000(9)
    C10 0.0361(12) 0.0298(12) 0.0249(11) 0.0009(9) 0.0010(9) 0.0029(9)
    C11 0.0305(11) 0.0348(14) 0.0191(10) -0.0002(9) 0.0009(8) -0.0004(9)
    C12 0.0351(12) 0.0324(12) 0.0248(11) -0.0016(9) -0.0019(9) -0.0033(9)
    C13 0.0403(12) 0.0296(12) 0.0278(12) -0.0013(10) -0.0011(10) 0.0050(9)
    C14 0.0431(13) 0.0283(11) 0.0207(12) -0.0029(9) -0.0024(10) -0.0006(9)
    C15 0.0383(13) 0.0329(12) 0.0261(12) 0.0022(9) 0.0007(10) -0.0019(9)
    C16 0.0319(13) 0.0364(13) 0.0259(12) 0.0012(10) 0.0006(9) -0.0007(10)
    O7 0.0487(10) 0.0494(10) 0.0609(13) 0.0003(8) 0.0007(10) 0.0200(10)
_geom_special_details
;
All e.s.d.'s (except the e.s.d. in the dihedral angle between two l.s. planes)
are estimated using the full covariance matrix. The cell e.s.d.'s are taken
into account individually in the estimation of e.s.d.'s in distances, angles
and torsion angles; correlations between e.s.d.'s in cell parameters are only
used when they are defined by crystal symmetry. An approximate (isotropic)
treatment of cell e.s.d.'s is used for estimating e.s.d.'s involving l.s.
planes.
;
loop_
    _geom_bond_atom_site_label_1
    _geom_bond_atom_site_label_2
    _geom_bond_site_symmetry_2
    _geom_bond_distance
    _geom_bond_publ_flag
    S1 C7 . 1.733(2) ?
    S1 C2 . 1.750(2) ?
    O1 C14 . 1.246(3) ?
    O2 C14 . 1.259(3) ?
    O3 C15 . 1.207(3) ?
    O4 C15 . 1.313(3) ?
    O4 H4 . 0.8200 ?
    O5 C16 . 1.211(3) ?
    O6 C16 . 1.306(3) ?
    O6 H6 . 0.8200 ?
    N1 C7 . 1.329(3) ?
    N1 C1 . 1.388(3) ?
    N1 H1 . 0.8600 ?
    N2 C7 . 1.301(3) ?
    N2 H2A . 0.8600 ?
    N2 H2B . 0.8600 ?
    C1 C6 . 1.377(3) ?
    C1 C2 . 1.393(3) ?
    C2 C3 . 1.376(4) ?
    C3 C4 . 1.379(4) ?
    C3 H3 . 0.9300 ?
    C4 C5 . 1.389(5) ?
    C4 H4A . 0.9300 ?
    C5 C6 . 1.382(4) ?
    C5 H5 . 0.9300 ?
    C6 H6A . 0.9300 ?
    C8 C13 . 1.380(3) ?
    C8 C9 . 1.398(3) ?
    C8 C14 . 1.523(3) ?
    C9 C10 . 1.389(3) ?
    C9 C15 . 1.490(3) ?
    C10 C11 . 1.385(3) ?
    C10 H10 . 0.9300 ?
    C11 C12 . 1.389(3) ?
    C11 C16 . 1.498(3) ?
    C12 C13 . 1.384(3) ?
    C12 H12 . 0.9300 ?
    C13 H13 . 0.9300 ?
    O7 H7A . 0.8502 ?
    O7 H7B . 0.8498 ?
loop_
    _geom_angle_atom_site_label_1
    _geom_angle_atom_site_label_2
    _geom_angle_atom_site_label_3
    _geom_angle_site_symmetry_1
    _geom_angle_site_symmetry_3
    _geom_angle
    _geom_angle_publ_flag
    C7 S1 C2 . . 90.61(12) ?
    C15 O4 H4 . . 109.5 ?
    C16 O6 H6 . . 109.5 ?
    C7 N1 C1 . . 114.8(2) ?
    C7 N1 H1 . . 122.6 ?
    C1 N1 H1 . . 122.6 ?
    C7 N2 H2A . . 120.0 ?
    C7 N2 H2B . . 120.0 ?
    H2A N2 H2B . . 120.0 ?
    C6 C1 N1 . . 126.2(2) ?
    C6 C1 C2 . . 121.4(2) ?
    N1 C1 C2 . . 112.4(2) ?
    C3 C2 C1 . . 121.4(2) ?
    C3 C2 S1 . . 128.4(2) ?
    C1 C2 S1 . . 110.14(19) ?
    C2 C3 C4 . . 117.1(3) ?
    C2 C3 H3 . . 121.5 ?
    C4 C3 H3 . . 121.5 ?
    C3 C4 C5 . . 121.7(3) ?
    C3 C4 H4A . . 119.1 ?
    C5 C4 H4A . . 119.1 ?
    C6 C5 C4 . . 121.1(3) ?
    C6 C5 H5 . . 119.5 ?
    C4 C5 H5 . . 119.5 ?
    C1 C6 C5 . . 117.3(3) ?
    C1 C6 H6A . . 121.4 ?
    C5 C6 H6A . . 121.4 ?
    N2 C7 N1 . . 125.3(2) ?
    N2 C7 S1 . . 122.65(19) ?
    N1 C7 S1 . . 112.06(18) ?
    C13 C8 C9 . . 119.23(19) ?
    C13 C8 C14 . . 118.3(2) ?
    C9 C8 C14 . . 122.44(19) ?
    C10 C9 C8 . . 119.1(2) ?
    C10 C9 C15 . . 120.6(2) ?
    C8 C9 C15 . . 120.23(19) ?
    C11 C10 C9 . . 121.3(2) ?
    C11 C10 H10 . . 119.3 ?
    C9 C10 H10 . . 119.3 ?
    C10 C11 C12 . . 119.3(2) ?
    C10 C11 C16 . . 117.6(2) ?
    C12 C11 C16 . . 123.2(2) ?
    C13 C12 C11 . . 119.5(2) ?
    C13 C12 H12 . . 120.2 ?
    C11 C12 H12 . . 120.2 ?
    C8 C13 C12 . . 121.5(2) ?
    C8 C13 H13 . . 119.3 ?
    C12 C13 H13 . . 119.3 ?
    O1 C14 O2 . . 126.5(2) ?
    O1 C14 C8 . . 117.49(18) ?
    O2 C14 C8 . . 115.9(2) ?
    O3 C15 O4 . . 122.5(2) ?
    O3 C15 C9 . . 122.5(2) ?
    O4 C15 C9 . . 115.03(19) ?
    O5 C16 O6 . . 123.6(2) ?
    O5 C16 C11 . . 121.2(2) ?
    O6 C16 C11 . . 115.1(2) ?
    H7A O7 H7B . . 117.1 ?
loop_
    _geom_torsion_atom_site_label_1
    _geom_torsion_atom_site_label_2
    _geom_torsion_atom_site_label_3
    _geom_torsion_atom_site_label_4
    _geom_torsion_site_symmetry_1
    _geom_torsion_site_symmetry_2
    _geom_torsion_site_symmetry_3
    _geom_torsion_site_symmetry_4
    _geom_torsion
    _geom_torsion_publ_flag
    C7 N1 C1 C6 . . . . -178.2(2) ?
    C7 N1 C1 C2 . . . . -0.3(3) ?
    C6 C1 C2 C3 . . . . 1.1(4) ?
    N1 C1 C2 C3 . . . . -177.0(2) ?
    C6 C1 C2 S1 . . . . 179.4(2) ?
    N1 C1 C2 S1 . . . . 1.4(2) ?
    C7 S1 C2 C3 . . . . 176.6(2) ?
    C7 S1 C2 C1 . . . . -1.59(18) ?
    C1 C2 C3 C4 . . . . -0.3(4) ?
    S1 C2 C3 C4 . . . . -178.29(19) ?
    C2 C3 C4 C5 . . . . -0.4(4) ?
    C3 C4 C5 C6 . . . . 0.4(4) ?
    N1 C1 C6 C5 . . . . 176.7(2) ?
    C2 C1 C6 C5 . . . . -1.1(4) ?
    C4 C5 C6 C1 . . . . 0.4(4) ?
    C1 N1 C7 N2 . . . . 178.0(2) ?
    C1 N1 C7 S1 . . . . -1.0(3) ?
    C2 S1 C7 N2 . . . . -177.5(2) ?
    C2 S1 C7 N1 . . . . 1.47(18) ?
    C13 C8 C9 C10 . . . . 1.4(3) ?
    C14 C8 C9 C10 . . . . -178.0(2) ?
    C13 C8 C9 C15 . . . . -176.3(2) ?
    C14 C8 C9 C15 . . . . 4.4(3) ?
    C8 C9 C10 C11 . . . . -1.3(3) ?
    C15 C9 C10 C11 . . . . 176.37(19) ?
    C9 C10 C11 C12 . . . . 0.5(3) ?
    C9 C10 C11 C16 . . . . -178.6(2) ?
    C10 C11 C12 C13 . . . . 0.2(3) ?
    C16 C11 C12 C13 . . . . 179.2(2) ?
    C9 C8 C13 C12 . . . . -0.7(3) ?
    C14 C8 C13 C12 . . . . 178.6(2) ?
    C11 C12 C13 C8 . . . . -0.1(3) ?
    C13 C8 C14 O1 . . . . 84.9(3) ?
    C9 C8 C14 O1 . . . . -95.7(3) ?
    C13 C8 C14 O2 . . . . -92.1(2) ?
    C9 C8 C14 O2 . . . . 87.3(3) ?
    C10 C9 C15 O3 . . . . -171.0(2) ?
    C8 C9 C15 O3 . . . . 6.6(3) ?
    C10 C9 C15 O4 . . . . 8.4(3) ?
    C8 C9 C15 O4 . . . . -173.95(19) ?
    C10 C11 C16 O5 . . . . -0.5(3) ?
    C12 C11 C16 O5 . . . . -179.5(2) ?
    C10 C11 C16 O6 . . . . 178.40(19) ?
    C12 C11 C16 O6 . . . . -0.6(3) ?
loop_
    _geom_hbond_atom_site_label_D
    _geom_hbond_atom_site_label_H
    _geom_hbond_atom_site_label_A
    _geom_hbond_site_symmetry_A
    _geom_hbond_distance_DH
    _geom_hbond_distance_HA
    _geom_hbond_distance_DA
    _geom_hbond_angle_DHA
    O4 H4 O7 3_556 0.82 1.86 2.674(2) 171.4
    O6 H6 O2 1_554 0.82 1.82 2.635(2) 170.5
    N1 H1 O1 3_454 0.86 1.85 2.698(2) 169.7
    N2 H2A O3 3_454 0.86 2.03 2.838(3) 156.3
    N2 H2B O5 . 0.86 1.95 2.776(3) 159.8
    O7 H7A O1 1_454 0.85 2.00 2.851(2) 176.9
    O7 H7B O2 1_554 0.85 2.05 2.891(2) 170.4
data_global
_journal_date_recd_electronic     2009-05-15
_journal_date_accepted     2009-05-19
_journal_name_full     'Acta Crystallographica, Section E'
_journal_year     2009
_journal_volume     65
_journal_issue      6
_journal_page_first     o1398
_journal_page_last     o1398
_journal_paper_category     QO
_journal_coeditor_code     BT2963
_publ_contact_author_name     'Xiao-Jun Zhao*'
_publ_contact_author_address
;
College of Chemistry and Life Science, Tianjin Normal University, Tianjin,
300387, People's Republic of China
;
_publ_contact_author_email     'xiaojun_zhao15@yahoo.com.cn'
_publ_contact_author_fax     '86-22-23766556'
_publ_contact_author_phone     '86-22-23766556'
_publ_section_title
;
2-Aminobenzothiazolium 2,4-dicarboxybenzoate monohydrate
;
loop_
    _publ_author_name
    _publ_author_footnote
    _publ_author_address
    'Zhang, Na' .
;
College of Chemistry and Life Science,
Tianjin Key Laboratory of Structure and Performance for Functional Molecule,
Tianjin Normal University,
Tianjin 300387,
People's Republic of China
;
    'Liu, Kai-Sheng' .
;
College of Chemistry and Life Science,
Tianjin Key Laboratory of Structure and Performance for Functional Molecule,
Tianjin Normal University,
Tianjin 300387,
People's Republic of China
;
    'Zhao, Xiao-Jun' .
;
College of Chemistry and Life Science,
Tianjin Key Laboratory of Structure and Performance for Functional Molecule,
Tianjin Normal University,
Tianjin 300387,
People's Republic of China
;
