# Supplementary material for: 2-Amino­benzothia­zolium 2,4-dicarboxy­benzoate monohydrate
Source: Acta Crystallogr Sect E Struct Rep Online. 2009 May 23;65(Pt 6):o1398. doi: 10.1107/S160053680901890X (PMC2969580; doi:10.1107/S160053680901890X)
Supplement: Supplementary file 2 [file e-65-o1398-Isup2.hkl]

# 
# h,k,l, Fc-squared, Fo-squared, sigma(Fo-squared) and status flag 
# 
data_I
_shelx_title ' 71211B in Pna2(1)' 
_shelx_refln_list_code          4 
_shelx_F_calc_maximum      216.84 
_exptl_crystal_F_000       784.00 
_reflns_d_resolution_high  0.8407 
 
loop_ 
 _symmetry_equiv_pos_as_xyz 
 'x, y, z' 
 '-x, -y, z+1/2' 
 'x+1/2, -y+1/2, z' 
 '-x+1/2, y+1/2, z+1/2' 
 
_cell_length_a     6.8510 
_cell_length_b    24.3789 
_cell_length_c     9.7043 
_cell_angle_alpha  90.000 
_cell_angle_beta   90.000 
_cell_angle_gamma  90.000 
 
_shelx_F_squared_multiplier     1.000 
 
loop_ 
 _refln_index_h 
 _refln_index_k 
 _refln_index_l 
 _refln_F_squared_calc 
 _refln_F_squared_meas 
 _refln_F_squared_sigma 
 _refln_observed_status 
   2   0 -11      124.33      113.57     15.78 o 
   0   1 -11       49.74       53.20      7.11 o 
   1   1 -11      104.38       98.76      5.10 o 
   2   1 -11       37.01       43.14      7.07 o 
   1   2 -11       84.88       93.12      4.97 o 
   2   2 -11      241.08      228.74      8.21 o 
   0   3 -11       48.41       52.73      5.20 o 
   1   3 -11       39.63       38.12      4.05 o 
   2   3 -11       12.09       22.86      3.91 o 
   1   4 -11       93.91      106.96      5.26 o 
   2   4 -11       72.42       73.04      6.33 o 
   0   5 -11       34.96       40.19      4.67 o 
   1   5 -11        2.85        6.43      2.74 o 
   2   5 -11       68.10       64.49      5.28 o 
   1   6 -11      269.92      284.22      7.82 o 
   0   7 -11       23.61       22.61      5.81 o 
   1   7 -11      125.93      147.31      6.02 o 
   1   8 -11      142.61      135.84      5.96 o 
   0   0 -10      547.21      541.90     15.30 o 
   2   0 -10      133.32      142.92      9.21 o 
   4   0 -10       63.16       50.85      7.13 o 
   1   1 -10      128.24      110.48      4.58 o 
   2   1 -10      104.87      117.62      6.11 o 
   3   1 -10       95.14       92.64      5.76 o 
   4   1 -10       89.71       76.89      5.84 o 
   0   2 -10      409.38      395.67      9.25 o 
   1   2 -10       88.06       75.71      3.97 o 
   2   2 -10      183.93      180.78      8.76 o 
   3   2 -10      240.93      232.52      8.20 o 
   4   2 -10        7.83       12.86      4.19 o 
   1   3 -10        7.21       11.06      2.43 o 
   2   3 -10        2.04        5.44      2.96 o 
   3   3 -10       43.65       46.85      4.54 o 
   0   4 -10      136.54      126.31      5.88 o 
   1   4 -10       41.83       46.24      3.75 o 
   2   4 -10       60.25       67.05      4.36 o 
   3   4 -10       86.62       86.38      5.62 o 
   1   5 -10       47.37       48.85      4.91 o 
   2   5 -10       57.99       61.53      4.29 o 
   3   5 -10        8.71        6.11      3.25 o 
   0   6 -10      236.19      238.73      7.42 o 
   1   6 -10       48.85       62.94      4.25 o 
   2   6 -10       44.55       42.16      3.76 o 
   3   6 -10      292.01      269.47      9.93 o 
   1   7 -10       32.79       32.85      3.43 o 
   2   7 -10        9.31        7.07      2.79 o 
   3   7 -10       24.15       29.56      4.28 o 
   0   8 -10      210.87      205.92      8.09 o 
   1   8 -10        1.40        3.20      2.00 o 
   2   8 -10       79.31       84.57      4.77 o 
   3   8 -10      179.81      173.13      7.56 o 
   1   9 -10        4.68        8.04      2.83 o 
   2   9 -10       88.24       91.36      5.06 o 
   3   9 -10        0.32        3.71      3.27 o 
   0  10 -10      219.61      206.46     15.13 o 
   1  10 -10       10.65       14.20      3.25 o 
   2  10 -10       63.53       59.80      4.31 o 
   1  11 -10       14.66       25.48      4.43 o 
   2  11 -10      173.56      186.95      7.69 o 
   0  12 -10      387.74      398.43     20.44 o 
   1  12 -10       24.98       34.78      4.15 o 
   2  12 -10       50.29       58.53      5.00 o 
   1  13 -10        1.17        8.37      4.36 o 
   0  14 -10       77.71       60.35     10.43 o 
   1  14 -10      109.65      113.83      6.38 o 
   2   0  -9      126.46      147.34      8.86 o 
   4   0  -9      139.11      152.49     10.03 o 
   0   1  -9       32.33       27.75      3.30 o 
   1   1  -9      220.87      209.17      4.96 o 
   2   1  -9       82.79       73.29      4.30 o 
   3   1  -9       61.85       56.83      4.70 o 
   4   1  -9      109.33      117.58      6.36 o 
   5   1  -9       12.77       16.52      3.97 o 
   1   2  -9      794.38      738.22      9.59 o 
   2   2  -9      334.67      315.78      7.47 o 
   3   2  -9       78.59       75.24      5.14 o 
   4   2  -9      251.86      248.89      8.37 o 
   5   2  -9       37.11       40.79      6.18 o 
   0   3  -9      771.12      699.92     11.66 o 
   1   3  -9       14.79       13.47      2.11 o 
   2   3  -9      359.58      343.98      7.76 o 
   3   3  -9       61.87       81.28      5.31 o 
   4   3  -9        2.41        3.87      3.00 o 
   5   3  -9       24.88       20.18      4.01 o 
   1   4  -9       96.28      101.24      3.80 o 
   2   4  -9      202.55      209.26      6.34 o 
   3   4  -9       27.14       33.09      3.92 o 
   4   4  -9       94.56       98.66      5.94 o 
   0   5  -9      137.57      149.98      5.76 o 
   1   5  -9      160.60      142.68      5.21 o 
   2   5  -9       14.22       12.15      2.69 o 
   3   5  -9       73.40       84.36      5.44 o 
   4   5  -9        2.04        0.45      3.59 o 
   1   6  -9      322.94      314.83      7.24 o 
   2   6  -9      107.53      112.43      6.54 o 
   3   6  -9      117.07      133.68      6.55 o 
   4   6  -9       75.64       86.18      5.71 o 
   0   7  -9       34.22       37.23      4.32 o 
   1   7  -9       43.10       41.95      4.41 o 
   2   7  -9        7.39        6.45      2.61 o 
   3   7  -9       57.48       70.15      4.63 o 
   4   7  -9       86.11       87.23      5.68 o 
   1   8  -9      455.52      435.42      9.75 o 
   2   8  -9      153.59      143.98      7.65 o 
   3   8  -9       45.01       52.79      4.06 o 
   4   8  -9       31.40       33.13      4.79 o 
   0   9  -9      108.84      108.42      6.16 o 
   1   9  -9       70.73       77.35      4.82 o 
   2   9  -9       56.26       57.11      4.05 o 
   3   9  -9        9.85        7.94      2.73 o 
   4   9  -9       62.25       61.17      5.25 o 
   1  10  -9      134.78      154.24      6.29 o 
   2  10  -9       45.10       49.96      4.42 o 
   3  10  -9       22.77       27.62      3.44 o 
   4  10  -9      287.37      288.53      9.43 o 
   0  11  -9       53.63       59.15      5.07 o 
   1  11  -9        7.19       11.94      3.11 o 
   2  11  -9       16.17       17.77      3.64 o 
   3  11  -9       12.71       11.34      2.94 o 
   4  11  -9       11.97       15.03      3.92 o 
   1  12  -9        7.25        5.92      3.02 o 
   2  12  -9      189.30      179.82      8.53 o 
   3  12  -9        0.07       -0.50      2.97 o 
   0  13  -9       33.92       39.24      6.21 o 
   1  13  -9        5.04        3.79      3.09 o 
   2  13  -9        4.78        8.95      3.36 o 
   3  13  -9       14.61       13.59      3.74 o 
   1  14  -9      159.77      159.99      6.67 o 
   2  14  -9       96.66       98.74      5.84 o 
   3  14  -9       64.01       61.77      5.14 o 
   0  15  -9       71.03       65.51     10.43 o 
   1  15  -9       18.07       19.32      3.71 o 
   2  15  -9       53.32       58.91      4.98 o 
   1  16  -9      112.96      119.83      8.88 o 
   2  16  -9       34.86       24.50      4.87 o 
   0  17  -9       46.36       50.38      9.46 o 
   1  17  -9       69.99       74.52      6.35 o 
   0   0  -8     1159.24     1150.85     20.49 o 
   2   0  -8      587.31      594.23     12.00 o 
   4   0  -8      113.43      107.57     13.63 o 
   1   1  -8       17.84       21.02      2.10 o 
   2   1  -8      154.71      166.66      6.68 o 
   3   1  -8      412.38      418.94      9.82 o 
   4   1  -8        1.87        2.69      2.85 o 
   5   1  -8      121.67      123.57      6.61 o 
   0   2  -8      505.20      509.59      9.33 o 
   1   2  -8      279.57      263.65      4.83 o 
   2   2  -8       24.42       24.54      3.28 o 
   3   2  -8      404.97      405.11      9.57 o 
   4   2  -8       48.24       50.44      4.43 o 
   5   2  -8      165.41      169.95      7.38 o 
   1   3  -8      271.39      266.26      4.88 o 
   2   3  -8       90.13       78.58      4.16 o 
   3   3  -8       89.74       84.80      5.01 o 
   4   3  -8       66.34       65.29      5.35 o 
   5   3  -8       62.71       79.42      5.64 o 
   0   4  -8      338.32      315.88      7.48 o 
   1   4  -8      438.97      411.19      6.77 o 
   2   4  -8       95.94       89.15      4.42 o 
   3   4  -8      399.19      401.19      9.57 o 
   4   4  -8       61.47       59.53      4.67 o 
   5   4  -8       92.76       86.70      5.71 o 
   1   5  -8      967.61      918.19     11.31 o 
   2   5  -8      231.48      231.69      6.27 o 
   3   5  -8      100.33       98.41      4.74 o 
   4   5  -8        2.63        0.66      2.63 o 
   5   5  -8       76.66       85.23      5.57 o 
   0   6  -8      156.75      156.69      6.64 o 
   1   6  -8      363.13      313.46      5.74 o 
   2   6  -8       23.64       24.71      2.95 o 
   3   6  -8      280.81      253.91      8.87 o 
   4   6  -8      110.94      112.11      7.08 o 
   5   6  -8       41.64       40.99      4.36 o 
   1   7  -8      264.00      255.01      6.23 o 
   2   7  -8      213.91      214.29      6.20 o 
   3   7  -8      217.26      206.24      6.27 o 
   4   7  -8      197.41      216.23      8.14 o 
   5   7  -8        9.46       13.03      3.44 o 
   0   8  -8      895.16      848.30     17.48 o 
   1   8  -8       57.16       57.28      5.35 o 
   2   8  -8      347.52      374.33      8.89 o 
   3   8  -8      212.74      232.75      6.64 o 
   4   8  -8      211.90      213.02      8.71 o 
   5   8  -8       16.07       15.40      3.59 o 
   1   9  -8      224.66      205.53      6.74 o 
   2   9  -8      650.88      611.36     11.53 o 
   3   9  -8      467.72      468.93      9.35 o 
   4   9  -8       62.94       67.09      6.44 o 
   5   9  -8      205.93      211.14      8.16 o 
   0  10  -8      902.94      826.75     26.48 o 
   1  10  -8      372.11      356.52     12.29 o 
   2  10  -8      768.31      750.28     13.36 o 
   3  10  -8      348.87      338.36      8.99 o 
   4  10  -8      130.99      135.92      6.65 o 
   5  10  -8       41.71       48.62      4.89 o 
   1  11  -8       42.81       45.82      5.37 o 
   2  11  -8      169.12      187.33      6.89 o 
   3  11  -8        6.89       15.78      3.49 o 
   4  11  -8      229.43      233.91      7.08 o 
   0  12  -8      287.71      277.85     11.40 o 
   1  12  -8       40.78       43.20      4.08 o 
   2  12  -8      246.04      243.92      9.38 o 
   3  12  -8      168.55      171.42      7.03 o 
   4  12  -8       89.53       91.17      5.13 o 
   1  13  -8      225.99      201.38      9.60 o 
   2  13  -8       32.29       34.73      5.87 o 
   3  13  -8       59.20       61.46      5.05 o 
   4  13  -8      108.59      112.86      6.23 o 
   0  14  -8      189.04      196.72      9.31 o 
   1  14  -8      116.81      122.15      6.00 o 
   2  14  -8       42.16       48.14      4.81 o 
   3  14  -8      262.77      258.73      8.49 o 
   4  14  -8       49.07       45.74      4.69 o 
   1  15  -8       78.29       89.47     13.86 o 
   2  15  -8       71.68       71.51      7.68 o 
   3  15  -8       18.69       21.10      4.55 o 
   4  15  -8       11.04       19.35      4.83 o 
   0  16  -8       91.05       99.43     11.10 o 
   1  16  -8        0.12        3.87      3.69 o 
   2  16  -8       46.84       53.99      5.64 o 
   3  16  -8      157.84      154.84     11.38 o 
   1  17  -8       47.90       56.97      5.58 o 
   2  17  -8        0.71        5.48      5.90 o 
   3  17  -8       66.52       74.54     10.81 o 
   0  18  -8      173.58      162.31     13.98 o 
   1  18  -8       50.94       52.31      5.66 o 
   2  18  -8       75.52       85.00      7.84 o 
   1  19  -8      115.20      130.74      9.18 o 
   2  19  -8       35.96       49.18      6.13 o 
   0  20  -8       46.57       34.56      9.27 o 
   1  20  -8       62.36       60.83      7.13 o 
   2   0  -7     2233.26     2170.13     24.09 o 
   4   0  -7     1460.03     1502.57     21.72 o 
   6   0  -7       33.09       33.88      5.26 o 
   0   1  -7      877.71      845.61     11.35 o 
   1   1  -7       63.37       56.25      2.43 o 
   2   1  -7       19.91       24.80      2.51 o 
   3   1  -7       11.00        9.19      2.47 o 
   4   1  -7      116.02      120.91      4.80 o 
   5   1  -7       38.41       62.50     15.48 o 
   6   1  -7       64.69       76.03      4.55 o 
   1   2  -7       33.98       38.82      2.22 o 
   2   2  -7      272.72      254.12      5.37 o 
   3   2  -7      460.99      434.41     10.71 o 
   4   2  -7       25.90       30.78      3.32 o 
   5   2  -7      138.80      143.07      5.39 o 
   6   2  -7       36.83       38.17      3.61 o 
   0   3  -7      161.62      161.73      5.35 o 
   1   3  -7      315.47      313.21      5.49 o 
   2   3  -7        8.39        9.53      2.14 o 
   3   3  -7      385.00      374.77      7.51 o 
   4   3  -7      318.29      298.80      8.37 o 
   5   3  -7       44.87       39.51      3.72 o 
   6   3  -7       10.07       14.67      2.96 o 
   1   4  -7      858.77      867.27     10.73 o 
   2   4  -7      281.74      277.76      6.38 o 
   3   4  -7      257.61      250.90      6.37 o 
   4   4  -7       30.30       36.30      3.81 o 
   5   4  -7      190.77      195.07      7.20 o 
   6   4  -7       22.64       25.95      3.99 o 
   0   5  -7      720.28      720.50     16.89 o 
   1   5  -7       75.01       85.20      3.48 o 
   2   5  -7      210.43      210.73      5.63 o 
   3   5  -7      447.81      429.45      8.16 o 
   4   5  -7       13.91       10.76      3.05 o 
   5   5  -7       58.17       48.96      4.47 o 
   6   5  -7       13.64        9.25      3.35 o 
   1   6  -7      124.00      125.83      4.03 o 
   2   6  -7       68.55       72.01      3.85 o 
   3   6  -7      256.58      249.75      6.47 o 
   4   6  -7       91.22       92.02      5.27 o 
   5   6  -7       92.31       91.55      5.41 o 
   6   6  -7        3.02       11.12      3.92 o 
   0   7  -7      436.99      440.84      9.64 o 
   1   7  -7       19.65       18.77      2.38 o 
   2   7  -7      691.94      715.73     11.52 o 
   3   7  -7      182.17      166.87      5.46 o 
   4   7  -7       48.00       54.77      5.65 o 
   5   7  -7       23.30       16.62      3.55 o 
   6   7  -7       23.62       18.91      3.74 o 
   1   8  -7     1087.46     1082.02     11.43 o 
   2   8  -7     1150.15     1099.39     14.78 o 
   3   8  -7      511.42      503.23      9.10 o 
   4   8  -7      490.03      508.03      9.64 o 
   5   8  -7      194.94      182.86     11.65 o 
   6   8  -7       12.23       15.55      3.64 o 
   0   9  -7     2584.66     2495.57     47.47 o 
   1   9  -7      259.47      275.78      5.72 o 
   2   9  -7      280.12      273.35      7.46 o 
   3   9  -7      295.25      290.36      7.94 o 
   4   9  -7      327.32      317.79      7.68 o 
   5   9  -7       92.09       97.11      7.05 o 
   1  10  -7     2332.05     2247.12     22.67 o 
   2  10  -7      258.48      250.84      7.35 o 
   3  10  -7       40.70       41.58      4.30 o 
   4  10  -7       58.16       62.43      6.20 o 
   5  10  -7       56.13       60.67      4.80 o 
   0  11  -7     2011.98     1963.09     63.87 o 
   1  11  -7      250.88      244.55      7.57 o 
   2  11  -7      929.44      918.93     13.93 o 
   3  11  -7      204.39      194.54      6.93 o 
   4  11  -7      301.73      297.58      8.50 o 
   5  11  -7        2.08       -0.63      2.86 o 
   1  12  -7      668.26      640.82     10.06 o 
   2  12  -7      213.71      206.25      6.95 o 
   3  12  -7      335.96      337.80     10.02 o 
   4  12  -7       24.48       27.88      3.94 o 
   5  12  -7       16.67       19.85      3.72 o 
   0  13  -7      743.45      718.25     27.86 o 
   1  13  -7      170.23      171.02      5.78 o 
   2  13  -7      379.66      369.89     13.88 o 
   3  13  -7      573.64      527.98     11.19 o 
   4  13  -7       42.12       46.25      4.39 o 
   5  13  -7      120.02      123.97      7.72 o 
   1  14  -7      902.17      851.90     19.18 o 
   2  14  -7      380.13      354.18      9.16 o 
   3  14  -7       31.59       39.02      7.63 o 
   4  14  -7      183.40      187.05      8.45 o 
   5  14  -7      168.74      162.39      8.62 o 
   0  15  -7      212.06      212.08     10.24 o 
   1  15  -7       14.69        9.67      9.15 o 
   2  15  -7        6.72        4.60      5.97 o 
   3  15  -7      230.03      218.71      9.06 o 
   4  15  -7       58.61       71.99      6.08 o 
   1  16  -7       30.09       35.67      4.82 o 
   2  16  -7       91.42       93.59      8.25 o 
   3  16  -7       26.34       15.06      4.40 o 
   4  16  -7       76.33       75.17      6.29 o 
   0  17  -7       77.44       71.28     10.24 o 
   1  17  -7       89.98       79.89     13.74 o 
   2  17  -7      112.99      115.42      7.42 o 
   3  17  -7       42.67       39.86      5.21 o 
   4  17  -7       81.78       88.35      6.82 o 
   1  18  -7      123.22       99.95      8.19 o 
   2  18  -7       98.47       97.53      7.85 o 
   3  18  -7      137.24      150.89     10.76 o 
   4  18  -7       17.10       15.65      6.64 o 
   0  19  -7       88.77      100.62     11.72 o 
   1  19  -7       18.11       26.72      5.34 o 
   2  19  -7        7.65        5.27      4.50 o 
   3  19  -7       85.56       93.10      7.13 o 
   1  20  -7       29.76       31.17     10.22 o 
   2  20  -7       49.24       46.96      6.65 o 
   3  20  -7       50.67       44.90     14.79 o 
   0  21  -7       53.92       64.45     10.38 o 
   1  21  -7        2.67        3.31      4.22 o 
   2  21  -7       30.96       27.03      5.90 o 
   1  22  -7      100.08       97.26      9.18 o 
   0  23  -7       30.94       34.46      9.64 o 
   0   0  -6     2532.17     2563.45     30.63 o 
   2   0  -6     3484.49     3536.02     32.58 o 
   4   0  -6      225.52      235.93      8.54 o 
   6   0  -6      108.54      134.50      7.54 o 
   1   1  -6      351.77      331.88      4.50 o 
   2   1  -6      116.27      112.55      3.08 o 
   3   1  -6      101.07      104.38      3.60 o 
   4   1  -6      203.84      213.81      5.48 o 
   5   1  -6      142.87      147.93      5.05 o 
   6   1  -6      168.16      150.86      5.51 o 
   0   2  -6     1844.31     1835.49     24.11 o 
   1   2  -6      203.82      207.39      3.96 o 
   2   2  -6      482.75      492.57      7.44 o 
   3   2  -6      789.51      799.27      9.30 o 
   4   2  -6       92.49       95.28      4.20 o 
   5   2  -6       98.80      105.25      4.56 o 
   6   2  -6       10.88       17.30      2.82 o 
   1   3  -6     1414.05     1399.74     10.95 o 
   2   3  -6      256.96      259.23      5.04 o 
   3   3  -6      110.49      118.69      3.96 o 
   4   3  -6      139.87      139.60      4.84 o 
   5   3  -6      191.07      193.20      5.64 o 
   6   3  -6      183.40      167.03      5.72 o 
   0   4  -6      592.74      589.99     17.60 o 
   1   4  -6      917.16      922.77      9.16 o 
   2   4  -6        8.09        7.27      2.05 o 
   3   4  -6      356.99      362.22      8.06 o 
   4   4  -6      426.93      407.18      8.12 o 
   5   4  -6       54.93       55.36      3.69 o 
   6   4  -6       63.39       68.61      4.20 o 
   1   5  -6      146.01      141.66      3.75 o 
   2   5  -6       50.88       47.35      2.64 o 
   3   5  -6       34.30       33.09      2.62 o 
   4   5  -6      389.35      397.19      8.40 o 
   5   5  -6      166.39      163.06      5.31 o 
   6   5  -6       41.60       43.48      3.70 o 
   0   6  -6      902.34      943.51     33.97 o 
   1   6  -6       68.04       70.54      2.97 o 
   2   6  -6      185.14      183.70      5.67 o 
   3   6  -6      209.86      189.98      4.78 o 
   4   6  -6      139.61      133.93      4.57 o 
   5   6  -6        4.38        6.31      3.63 o 
   6   6  -6      102.96      104.68      5.21 o 
   1   7  -6      204.47      192.02      4.36 o 
   2   7  -6      713.58      690.05     10.74 o 
   3   7  -6       41.76       53.60      4.07 o 
   4   7  -6      110.35      115.34      4.32 o 
   5   7  -6       47.71       53.79      3.95 o 
   6   7  -6       18.33       19.30      3.31 o 
   0   8  -6     1141.36     1140.88     17.12 o 
   1   8  -6      161.88      157.95      4.09 o 
   2   8  -6      126.43      125.44      5.14 o 
   3   8  -6      922.14      894.34     12.97 o 
   4   8  -6      435.56      436.23      7.57 o 
   5   8  -6      227.88      219.05      6.57 o 
   6   8  -6      171.66      185.64      7.47 o 
   1   9  -6      823.67      821.00      9.07 o 
   2   9  -6      424.52      439.97      8.77 o 
   3   9  -6      738.05      727.09     11.90 o 
   4   9  -6       86.27       92.29      4.08 o 
   5   9  -6      406.81      389.34      8.58 o 
   6   9  -6       71.88       79.71      5.06 o 
   0  10  -6     1178.77     1180.68     16.13 o 
   1  10  -6      256.82      250.90      6.14 o 
   2  10  -6      394.46      392.60      8.47 o 
   3  10  -6      766.34      742.25     12.12 o 
   4  10  -6      459.31      446.24      9.70 o 
   5  10  -6      166.76      174.65      6.93 o 
   6  10  -6      180.30      179.79      8.42 o 
   1  11  -6      188.46      188.66      4.66 o 
   2  11  -6      173.69      166.87      9.21 o 
   3  11  -6      338.99      338.86     10.68 o 
   4  11  -6       38.41       43.40      4.09 o 
   5  11  -6       20.69       21.61      3.83 o 
   6  11  -6        6.24        5.97      3.60 o 
   0  12  -6      147.69      158.85      6.77 o 
   1  12  -6      287.21      272.99      6.45 o 
   2  12  -6      337.66      340.59      8.35 o 
   3  12  -6      315.43      315.41      8.31 o 
   4  12  -6      394.75      391.32      9.40 o 
   5  12  -6      132.04      146.43      6.38 o 
   6  12  -6       84.08       97.87      8.85 o 
   1  13  -6      448.83      420.36      8.96 o 
   2  13  -6      309.24      303.66      7.97 o 
   3  13  -6      295.34      293.73      8.17 o 
   4  13  -6       91.03       96.65      6.42 o 
   5  13  -6      176.52      182.81      8.33 o 
   0  14  -6      965.13      938.45     41.52 o 
   1  14  -6      591.06      543.36     17.66 o 
   2  14  -6       22.51       20.18      4.29 o 
   3  14  -6      479.61      455.51     11.72 o 
   4  14  -6      419.25      418.47     11.57 o 
   5  14  -6       83.66       89.23      6.45 o 
   1  15  -6      403.21      383.61     12.23 o 
   2  15  -6      185.74      175.45     10.05 o 
   3  15  -6       75.43       70.14      5.68 o 
   4  15  -6       25.95       25.51      4.50 o 
   5  15  -6       12.13       13.00      4.03 o 
   0  16  -6      104.66       90.89      9.97 o 
   1  16  -6      218.94      213.93     11.60 o 
   2  16  -6      134.59      143.78      7.25 o 
   3  16  -6      103.03      103.49      6.56 o 
   4  16  -6       23.43       27.66      4.61 o 
   5  16  -6       63.24       71.12      6.22 o 
   1  17  -6      266.15      236.53     10.28 o 
   2  17  -6      327.32      312.45     15.62 o 
   3  17  -6       53.85       60.59      5.71 o 
   4  17  -6       44.31       44.68      5.29 o 
   5  17  -6       18.16       26.34      4.94 o 
   0  18  -6      304.21      290.24     16.93 o 
   1  18  -6       11.39       15.84      9.32 o 
   2  18  -6       14.90       10.29      9.62 o 
   3  18  -6       65.52       69.47      5.99 o 
   4  18  -6      162.88      170.34      8.43 o 
   1  19  -6      115.20       99.98      7.94 o 
   2  19  -6      195.46      179.86      9.96 o 
   3  19  -6      101.82       89.62      8.02 o 
   4  19  -6       43.39       53.81      9.37 o 
   0  20  -6      404.58      382.42     19.38 o 
   1  20  -6       31.25       29.21      7.94 o 
   2  20  -6      229.06      216.38     10.75 o 
   3  20  -6        7.97        8.50      4.76 o 
   4  20  -6       35.43       34.03      6.16 o 
   1  21  -6       38.32       38.71      6.12 o 
   2  21  -6      109.49       80.42      7.73 o 
   3  21  -6       16.55       14.92      5.12 o 
   0  22  -6      691.63      609.77     25.51 o 
   1  22  -6       39.22       33.34      7.08 o 
   2  22  -6      105.21      105.16      8.48 o 
   3  22  -6       38.81       46.17      6.69 o 
   1  23  -6       43.17       44.07      6.70 o 
   2  23  -6       70.48       65.13      7.68 o 
   0  24  -6      108.90      130.43     14.26 o 
   1  24  -6        4.74        3.00      4.58 o 
   2   0  -5      576.13      537.86      6.67 o 
   4   0  -5      576.67      569.91     11.64 o 
   6   0  -5      141.14      144.63      7.33 o 
   0   1  -5     2377.65     2485.33     20.06 o 
   1   1  -5      469.89      472.39      5.34 o 
   2   1  -5      744.32      778.72      6.57 o 
   3   1  -5      220.78      219.73      4.48 o 
   4   1  -5      546.61      545.27      8.02 o 
   5   1  -5      129.87      120.52      4.56 o 
   6   1  -5       43.44       45.95      3.44 o 
   7   1  -5       22.22       23.18      2.97 o 
   1   2  -5     1825.48     1959.83     14.06 o 
   2   2  -5     1026.32     1042.10     10.58 o 
   3   2  -5      116.57      123.97      3.48 o 
   4   2  -5      182.99      189.13      6.83 o 
   5   2  -5      274.27      269.27      6.11 o 
   6   2  -5        9.60       10.87      2.57 o 
   7   2  -5      137.95      137.15      5.63 o 
   0   3  -5      441.78      477.52      8.22 o 
   1   3  -5      928.25      951.76      7.70 o 
   2   3  -5      467.85      476.81      5.01 o 
   3   3  -5      597.84      590.43      6.98 o 
   4   3  -5       22.52       21.91      2.67 o 
   5   3  -5       31.87       30.41      2.99 o 
   6   3  -5       45.13       47.58      3.51 o 
   7   3  -5        3.43       14.40      4.57 o 
   1   4  -5     1316.36     1419.70     12.40 o 
   2   4  -5      162.44      156.17      3.15 o 
   3   4  -5     1122.82     1110.67     11.43 o 
   4   4  -5      171.99      174.25      4.35 o 
   5   4  -5      352.61      345.32      6.93 o 
   6   4  -5       44.98       42.95      3.52 o 
   7   4  -5       13.76       13.71      4.72 o 
   0   5  -5      987.58     1060.82     15.85 o 
   1   5  -5      727.08      740.77      7.55 o 
   2   5  -5      104.50      107.68      2.93 o 
   3   5  -5      639.18      633.89      7.93 o 
   4   5  -5       37.20       40.90      2.70 o 
   5   5  -5       26.44       29.63      3.27 o 
   6   5  -5       27.40       27.44      3.03 o 
   7   5  -5       31.14       33.69      5.08 o 
   1   6  -5     1324.68     1324.39     13.16 o 
   2   6  -5      230.60      260.69      4.06 o 
   3   6  -5       29.71       28.01      2.70 o 
   4   6  -5        7.04        8.87      2.05 o 
   5   6  -5      230.91      231.31      5.92 o 
   6   6  -5       37.03       39.64      3.40 o 
   7   6  -5        2.52        3.37      3.51 o 
   0   7  -5     1897.57     1896.68     37.49 o 
   1   7  -5      608.86      625.12      8.62 o 
   2   7  -5       50.39       47.25      2.18 o 
   3   7  -5      224.04      226.41      6.06 o 
   4   7  -5       40.81       38.03      2.84 o 
   5   7  -5       48.58       42.67      3.52 o 
   6   7  -5      178.65      180.06      5.65 o 
   7   7  -5        7.71        7.91      3.69 o 
   1   8  -5      162.11      176.79      3.90 o 
   2   8  -5      150.23      140.76      4.13 o 
   3   8  -5      224.98      218.31      5.30 o 
   4   8  -5      251.33      238.76      5.48 o 
   5   8  -5      284.40      278.31      6.92 o 
   6   8  -5       24.25       17.45      4.13 o 
   0   9  -5      877.77      833.32     12.19 o 
   1   9  -5      129.03      130.64      3.55 o 
   2   9  -5      307.84      315.47      6.00 o 
   3   9  -5        8.54       12.69      2.41 o 
   4   9  -5       70.79       71.49      3.93 o 
   5   9  -5      118.84      129.18      5.26 o 
   6   9  -5       11.42       12.55      3.27 o 
   1  10  -5       18.09       22.00      1.88 o 
   2  10  -5     1141.81     1090.94     11.81 o 
   3  10  -5       49.06       59.33      3.55 o 
   4  10  -5      299.17      308.12      6.85 o 
   5  10  -5      215.52      233.35      6.40 o 
   6  10  -5       70.57       72.51      9.63 o 
   0  11  -5     2810.97     2707.87     48.63 o 
   1  11  -5       45.87       51.97      4.11 o 
   2  11  -5      757.46      715.92      9.44 o 
   3  11  -5       50.56       56.51      3.52 o 
   4  11  -5        7.06       12.36      2.67 o 
   5  11  -5       15.96       13.82      3.20 o 
   6  11  -5       23.99       24.54      6.68 o 
   1  12  -5       78.39       83.71      5.25 o 
   2  12  -5      749.66      690.16      9.48 o 
   3  12  -5      173.54      165.05      5.77 o 
   4  12  -5       57.90       57.85      4.27 o 
   5  12  -5      120.93      130.69      5.95 o 
   6  12  -5       44.16       49.07      5.47 o 
   0  13  -5      572.78      564.88     18.52 o 
   1  13  -5      224.76      203.40      7.32 o 
   2  13  -5      152.29      152.04      5.49 o 
   3  13  -5       53.69       56.94      4.10 o 
   4  13  -5      203.31      206.01      6.73 o 
   5  13  -5      153.67      157.11      6.40 o 
   6  13  -5       69.16       64.53      5.79 o 
   1  14  -5      817.67      775.51     18.20 o 
   2  14  -5      543.18      527.73     11.76 o 
   3  14  -5      121.89      107.78      5.15 o 
   4  14  -5       25.42       22.88      3.80 o 
   5  14  -5      119.37      113.33      5.90 o 
   6  14  -5        6.93        1.76      5.13 o 
   0  15  -5      607.40      559.39     20.12 o 
   1  15  -5      744.06      699.01     13.78 o 
   2  15  -5      122.40      129.33      7.74 o 
   3  15  -5      519.42      497.50     11.94 o 
   4  15  -5       54.01       54.88      4.56 o 
   5  15  -5        7.75        7.23      3.95 o 
   6  15  -5        6.69       11.32      4.31 o 
   1  16  -5      931.35      902.35     19.10 o 
   2  16  -5       89.41       89.88      6.08 o 
   3  16  -5      205.20      202.26      8.12 o 
   4  16  -5      126.80      128.52      7.07 o 
   5  16  -5       90.20       82.22     10.62 o 
   0  17  -5      900.76      821.44     25.74 o 
   1  17  -5      155.33      154.10      8.77 o 
   2  17  -5       43.65       41.85     12.32 o 
   3  17  -5       43.96       41.13      7.40 o 
   4  17  -5       21.54       27.96      4.76 o 
   5  17  -5        5.00        9.70      4.98 o 
   1  18  -5       23.47       25.53      4.98 o 
   2  18  -5      599.92      567.12     21.91 o 
   3  18  -5       54.63       51.30      5.92 o 
   4  18  -5       16.17       15.97      4.87 o 
   5  18  -5      177.50      196.40     15.41 o 
   0  19  -5      620.55      519.30     21.59 o 
   1  19  -5       82.27       69.79      6.91 o 
   2  19  -5        8.71       12.40      4.66 o 
   3  19  -5      104.16      109.24      7.97 o 
   4  19  -5       92.72      108.55      8.16 o 
   5  19  -5      101.39      108.70     12.83 o 
   1  20  -5      160.37      142.85     11.07 o 
   2  20  -5      372.34      358.84     13.31 o 
   3  20  -5       76.73       75.07      8.30 o 
   4  20  -5      195.96      197.70     10.39 o 
   0  21  -5      266.29      254.44     16.01 o 
   1  21  -5       71.06       63.04      6.83 o 
   2  21  -5      205.16      189.89      9.99 o 
   3  21  -5      141.27      131.67      9.06 o 
   4  21  -5      109.87      117.60      8.93 o 
   1  22  -5       69.95       65.22      8.63 o 
   2  22  -5      101.88       86.06      7.80 o 
   3  22  -5       53.57       49.50      6.49 o 
   0  23  -5        1.27       -1.20      6.14 o 
   1  23  -5       13.29       23.83      8.86 o 
   2  23  -5       75.88       67.89      7.11 o 
   3  23  -5       10.65       11.46      4.93 o 
   1  24  -5       16.59       15.27      6.39 o 
   2  24  -5        1.97        5.16      4.81 o 
   0  25  -5       43.65       56.15     10.15 o 
   1  25  -5       22.87       28.83      6.03 o 
   2  25  -5       25.37       14.70      5.36 o 
   0   0  -4     4643.17     5042.57     47.69 o 
   2   0  -4       50.62       57.75      2.80 o 
   4   0  -4      134.38      132.94      5.71 o 
   6   0  -4      401.33      385.69     10.42 o 
   1   1  -4     3806.11     4148.40     20.26 o 
   2   1  -4      422.02      456.94      4.65 o 
   3   1  -4      106.11      112.21      3.88 o 
   4   1  -4       98.94       99.07      3.66 o 
   5   1  -4      308.99      317.57     12.41 o 
   6   1  -4        0.16        2.99      2.10 o 
   7   1  -4       34.83       32.65      3.65 o 
   0   2  -4     4166.35     4374.75     34.58 o 
   1   2  -4     2515.15     2598.79     14.74 o 
   2   2  -4       57.58       64.67      2.10 o 
   3   2  -4     2016.95     2004.82     16.19 o 
   4   2  -4      323.37      324.83      5.18 o 
   5   2  -4       32.51       42.04      4.08 o 
   6   2  -4      208.63      217.68      5.69 o 
   7   2  -4       93.69      101.86      5.82 o 
   1   3  -4     4021.29     4168.22     25.89 o 
   2   3  -4     3755.44     3788.08     20.76 o 
   3   3  -4      368.01      389.99      5.30 o 
   4   3  -4      347.25      334.60      5.36 o 
   5   3  -4       62.73       67.11      3.55 o 
   6   3  -4       14.44       12.79      2.87 o 
   7   3  -4       33.71       38.08      4.23 o 
   0   4  -4     2772.17     3009.54     25.73 o 
   1   4  -4     1171.73     1230.59      9.40 o 
   2   4  -4      538.42      552.92      6.89 o 
   3   4  -4     1195.03     1219.31     10.87 o 
   4   4  -4      580.30      555.43      6.93 o 
   5   4  -4       77.92       76.65      3.65 o 
   6   4  -4       58.82       53.86      3.48 o 
   7   4  -4        9.68       15.20      4.41 o 
   1   5  -4     2173.26     2213.25     21.31 o 
   2   5  -4      117.22      128.25      4.50 o 
   3   5  -4      307.63      323.44      5.33 o 
   4   5  -4       69.63       80.28      3.14 o 
   5   5  -4       52.03       46.19      3.13 o 
   6   5  -4       27.42       28.58      2.90 o 
   7   5  -4       46.93       53.96      5.60 o 
   0   6  -4     3180.33     3154.09     27.21 o 
   1   6  -4      318.48      321.96      3.96 o 
   2   6  -4      899.43      921.97      9.56 o 
   3   6  -4      567.76      530.23      7.48 o 
   4   6  -4      142.62      142.60      3.83 o 
   5   6  -4       62.79       58.33      3.39 o 
   6   6  -4        1.84        5.64      2.38 o 
   7   6  -4       43.65       51.88      7.43 o 
   1   7  -4      460.82      488.38      5.02 o 
   2   7  -4       75.20       77.26      2.62 o 
   3   7  -4      711.63      742.83      9.18 o 
   4   7  -4      339.47      353.00      6.08 o 
   5   7  -4      157.22      156.13      4.33 o 
   6   7  -4        6.38        5.70      3.03 o 
   7   7  -4       32.11       35.13      5.64 o 
   0   8  -4      570.79      613.63      9.37 o 
   1   8  -4      753.91      750.73      6.67 o 
   2   8  -4      503.38      500.97      6.08 o 
   3   8  -4     1134.04     1116.94     11.79 o 
   4   8  -4       53.26       60.80      3.43 o 
   5   8  -4       65.62       59.31      3.15 o 
   6   8  -4       21.32       24.80      3.71 o 
   7   8  -4       21.63       16.46      4.67 o 
   1   9  -4       53.23       63.33      2.52 o 
   2   9  -4      354.81      391.84      6.79 o 
   3   9  -4      238.79      239.39      4.83 o 
   4   9  -4      139.94      134.88      4.58 o 
   5   9  -4       26.30       31.83      3.84 o 
   6   9  -4      171.31      166.27      7.05 o 
   7   9  -4       40.13       32.08      5.75 o 
   0  10  -4      301.54      258.28      6.07 o 
   1  10  -4       22.95       29.03      2.12 o 
   2  10  -4      289.02      281.86      5.36 o 
   3  10  -4       14.07       14.24      2.14 o 
   4  10  -4      258.85      258.00      6.93 o 
   5  10  -4       14.82       17.49      2.71 o 
   6  10  -4      311.76      326.64     10.37 o 
   7  10  -4       19.12       21.09      6.18 o 
   1  11  -4      295.62      305.04      5.46 o 
   2  11  -4      553.28      526.00      7.44 o 
   3  11  -4      137.00      134.97      4.48 o 
   4  11  -4      417.56      411.60      7.61 o 
   5  11  -4       91.81      101.23      5.10 o 
   6  11  -4       10.76       10.74      3.84 o 
   0  12  -4     2181.09     2209.03     27.65 o 
   1  12  -4        0.13       -0.03      2.27 o 
   2  12  -4      161.74      156.82      5.79 o 
   3  12  -4      318.23      328.72      6.49 o 
   4  12  -4      657.44      642.21     10.39 o 
   5  12  -4       44.23       44.91      3.97 o 
   6  12  -4      294.09      309.86     10.36 o 
   1  13  -4      110.94      116.08      4.22 o 
   2  13  -4      876.57      855.09     10.29 o 
   3  13  -4      169.58      174.39      7.90 o 
   4  13  -4      300.81      289.31      7.65 o 
   5  13  -4       25.41       32.22      3.78 o 
   6  13  -4       71.99       80.24      5.28 o 
   0  14  -4     2508.22     2445.22     30.45 o 
   1  14  -4       73.16       84.18      4.46 o 
   2  14  -4      445.56      430.19      7.65 o 
   3  14  -4      127.90      124.96      5.49 o 
   4  14  -4      193.79      192.64      6.50 o 
   5  14  -4      239.49      233.84      8.82 o 
   6  14  -4       14.05       22.08      3.86 o 
   1  15  -4      375.36      364.66      7.70 o 
   2  15  -4      235.89      215.04      6.63 o 
   3  15  -4      413.99      420.68     10.31 o 
   4  15  -4        6.96        2.86      2.79 o 
   5  15  -4      103.93      113.20      7.03 o 
   6  15  -4       16.61       22.20      6.76 o 
   0  16  -4       94.52       99.48      7.16 o 
   1  16  -4      501.32      491.78     10.42 o 
   2  16  -4      152.81      157.65      6.59 o 
   3  16  -4      738.32      693.41     13.07 o 
   4  16  -4       11.86        8.31      2.99 o 
   5  16  -4       48.33       71.90     24.68 o 
   6  16  -4        1.50        9.83      4.68 o 
   1  17  -4      404.12      408.73      9.87 o 
   2  17  -4      628.31      600.24     12.02 o 
   3  17  -4        6.72        3.11      3.20 o 
   4  17  -4      107.11      108.18      6.29 o 
   5  17  -4       38.48       23.92      5.23 o 
   0  18  -4     1283.67     1253.09     32.29 o 
   1  18  -4       21.03       19.54      4.08 o 
   2  18  -4      140.81      124.77      6.40 o 
   3  18  -4      213.02      213.63      7.84 o 
   4  18  -4      122.74      130.50      6.75 o 
   5  18  -4       14.20       16.92      4.91 o 
   1  19  -4      761.55      730.01     17.32 o 
   2  19  -4      145.27      142.77      6.66 o 
   3  19  -4       86.66       81.84      5.61 o 
   4  19  -4       98.55       97.60     10.39 o 
   5  19  -4        6.92        9.12      4.41 o 
   0  20  -4      311.25      295.18     16.24 o 
   1  20  -4      109.59      118.47      7.82 o 
   2  20  -4      136.41      134.84      8.21 o 
   3  20  -4      120.81      121.86      6.66 o 
   4  20  -4       12.70       19.66      5.06 o 
   5  20  -4        7.83        3.81      4.44 o 
   1  21  -4      330.19      302.10     11.80 o 
   2  21  -4       14.76       18.60      5.86 o 
   3  21  -4       49.03       44.73      6.21 o 
   4  21  -4       17.15       32.88      5.46 o 
   0  22  -4       65.26       97.02     11.16 o 
   1  22  -4       38.65       42.56     12.50 o 
   2  22  -4       54.69       52.31     10.77 o 
   3  22  -4      124.76      140.35      8.81 o 
   4  22  -4       93.71       92.87     11.53 o 
   1  23  -4       32.23       28.46      5.35 o 
   2  23  -4        7.51       12.91      4.68 o 
   3  23  -4       42.07       36.53      5.74 o 
   4  23  -4       12.94       17.30      7.24 o 
   0  24  -4       54.23       47.38      8.67 o 
   1  24  -4       28.83       17.34      4.91 o 
   2  24  -4        3.47       12.19      4.50 o 
   3  24  -4       21.68       18.13      4.99 o 
   1  25  -4      141.47      116.25      8.81 o 
   2  25  -4       62.60       64.27      7.05 o 
   3  25  -4       16.89       25.42      8.72 o 
   0  26  -4       33.21       42.31      9.23 o 
   1  26  -4       32.34       24.88      5.71 o 
   2  26  -4       17.05       12.36      6.00 o 
   2   0  -3      644.11      656.69      7.46 o 
   4   0  -3     1161.86     1180.06     15.78 o 
   6   0  -3      538.65      503.43     11.37 o 
   0   1  -3      603.61      618.90      7.69 o 
   1   1  -3       52.19       51.07      1.52 o 
   2   1  -3      448.89      470.38      4.33 o 
   3   1  -3      872.69      861.85      7.52 o 
   4   1  -3      615.61      633.42      6.82 o 
   5   1  -3        5.13       10.85      2.15 o 
   6   1  -3       80.23       87.62      5.68 o 
   7   1  -3      159.67      156.50     14.14 o 
   1   2  -3     2441.08     2513.51     13.65 o 
   2   2  -3     1377.47     1354.82     10.15 o 
   3   2  -3      823.37      828.70      7.40 o 
   4   2  -3     1418.77     1386.13     11.00 o 
   5   2  -3      894.05      871.74     10.29 o 
   6   2  -3       55.94       52.66      3.27 o 
   7   2  -3      248.03      215.89     12.08 o 
   0   3  -3    15390.23    15440.61    105.46 o 
   1   3  -3      818.86      845.66      7.60 o 
   2   3  -3     1947.28     2023.04     13.63 o 
   3   3  -3      897.58      861.76      7.69 o 
   4   3  -3      318.19      323.12      4.98 o 
   5   3  -3      490.79      485.68      7.44 o 
   6   3  -3      200.22      194.86      5.22 o 
   7   3  -3       18.25       16.79      6.15 o 
   1   4  -3     1381.49     1503.28     11.05 o 
   2   4  -3     1456.96     1453.74     10.93 o 
   3   4  -3      254.05      258.11      4.07 o 
   4   4  -3       36.16       38.03      2.24 o 
   5   4  -3      458.39      447.17      7.09 o 
   6   4  -3      268.85      255.30      5.83 o 
   7   4  -3      146.34      165.68     10.97 o 
   0   5  -3     1355.85     1342.28     13.53 o 
   1   5  -3      887.93      915.64      6.65 o 
   2   5  -3      219.69      197.80      3.90 o 
   3   5  -3      809.67      804.17      8.18 o 
   4   5  -3      138.05      136.28      3.52 o 
   5   5  -3      238.38      240.17      4.83 o 
   6   5  -3      113.07      109.34      5.50 o 
   7   5  -3       46.56       50.26      7.40 o 
   1   6  -3     4383.49     4386.85     31.69 o 
   2   6  -3       66.98       72.95      2.70 o 
   3   6  -3      111.13      118.33      3.32 o 
   4   6  -3      294.58      308.45      5.08 o 
   5   6  -3      230.85      239.42      4.88 o 
   6   6  -3      256.68      250.49      7.55 o 
   7   6  -3       35.22       42.39      5.44 o 
   0   7  -3      568.60      591.81      6.86 o 
   1   7  -3      364.41      347.00      3.61 o 
   2   7  -3      235.12      262.85      4.14 o 
   3   7  -3       46.91       41.21      2.55 o 
   4   7  -3      204.47      212.43      4.77 o 
   5   7  -3       33.04       34.43      3.80 o 
   6   7  -3       18.90       20.75      3.45 o 
   7   7  -3       34.99       35.90      6.66 o 
   1   8  -3     3262.57     3200.24     21.72 o 
   2   8  -3      789.88      867.90      9.19 o 
   3   8  -3      807.07      803.19      9.33 o 
   4   8  -3        9.20       10.35      2.41 o 
   5   8  -3        6.23        6.57      2.09 o 
   6   8  -3       53.07       61.59      4.65 o 
   7   8  -3       19.26       17.86      4.66 o 
   0   9  -3     3897.76     4216.95     34.57 o 
   1   9  -3       53.73       61.44      2.69 o 
   2   9  -3      212.71      230.68      4.62 o 
   3   9  -3      144.19      161.20      4.34 o 
   4   9  -3       94.95      106.34      4.60 o 
   5   9  -3       98.17       97.40      3.91 o 
   6   9  -3       20.20       26.61      4.44 o 
   7   9  -3       39.15       29.82      5.28 o 
   1  10  -3      522.86      567.39      7.03 o 
   2  10  -3      971.31      906.28      9.59 o 
   3  10  -3      169.36      176.89      4.65 o 
   4  10  -3      211.36      210.66      5.99 o 
   5  10  -3        8.62       14.15      3.04 o 
   6  10  -3       81.21       88.38      5.36 o 
   7  10  -3       13.97       11.98      5.19 o 
   0  11  -3     1661.94     1691.68     21.87 o 
   1  11  -3      160.99      172.35      4.54 o 
   2  11  -3      659.08      728.89      8.77 o 
   3  11  -3      245.36      248.38      5.53 o 
   4  11  -3      523.62      552.79      8.62 o 
   5  11  -3       25.57       21.12      3.80 o 
   6  11  -3      320.76      347.79     10.40 o 
   7  11  -3       30.55       40.73     11.23 o 
   1  12  -3      118.88      122.47      3.92 o 
   2  12  -3     1351.55     1355.14     13.02 o 
   3  12  -3       80.90       90.25      3.90 o 
   4  12  -3      753.76      760.80     10.35 o 
   5  12  -3       46.50       43.10      4.02 o 
   6  12  -3       68.09       80.47      6.19 o 
   7  12  -3        1.71        6.71     13.06 o 
   0  13  -3     1524.01     1482.64     21.11 o 
   1  13  -3      447.01      466.73      7.82 o 
   2  13  -3       37.74       38.49      4.65 o 
   3  13  -3      159.91      168.78      5.01 o 
   4  13  -3       88.95       82.06      4.34 o 
   5  13  -3        3.22        5.15      3.51 o 
   6  13  -3      150.49      154.32      6.71 o 
   1  14  -3      461.91      479.96      8.25 o 
   2  14  -3      331.81      306.57      6.88 o 
   3  14  -3      310.63      295.98      6.49 o 
   4  14  -3      398.54      373.23      7.93 o 
   5  14  -3       93.80      114.95      5.84 o 
   6  14  -3      133.86      138.08      7.35 o 
   0  15  -3      153.34      172.01      8.24 o 
   1  15  -3       12.50        7.91      2.82 o 
   2  15  -3       32.36       43.97      4.40 o 
   3  15  -3      285.71      286.09      7.24 o 
   4  15  -3       99.36      104.65      5.13 o 
   5  15  -3      139.66      151.56      7.33 o 
   6  15  -3       52.33       59.29      6.47 o 
   1  16  -3      796.23      745.33     11.01 o 
   2  16  -3      105.01      106.60      5.51 o 
   3  16  -3       42.43       43.48      4.12 o 
   4  16  -3       56.43       51.45      5.15 o 
   5  16  -3      416.45      438.64     11.72 o 
   6  16  -3        8.11        6.51      4.34 o 
   0  17  -3      728.16      672.18     15.48 o 
   1  17  -3       66.33       67.95      4.46 o 
   2  17  -3      433.17      426.28      8.73 o 
   3  17  -3      350.51      347.48      8.11 o 
   4  17  -3      137.18      145.82      7.11 o 
   5  17  -3       21.12       27.32      4.48 o 
   6  17  -3       89.63      103.39     13.06 o 
   1  18  -3       16.92       17.70      3.46 o 
   2  18  -3      274.25      249.71     10.47 o 
   3  18  -3       65.70       75.47      4.83 o 
   4  18  -3      364.05      371.56     10.67 o 
   5  18  -3       90.34       95.50      8.06 o 
   6  18  -3       26.97       27.96      7.34 o 
   0  19  -3       43.57       40.47     10.17 o 
   1  19  -3      223.96      202.46      7.02 o 
   2  19  -3      144.41      151.50      6.70 o 
   3  19  -3       67.16       80.25      4.99 o 
   4  19  -3       20.08       43.34     15.78 o 
   5  19  -3       20.48       25.63      5.60 o 
   1  20  -3      105.90       93.22      7.18 o 
   2  20  -3      224.78      207.33      6.93 o 
   3  20  -3      222.73      227.00      9.95 o 
   4  20  -3      194.43      200.98     10.19 o 
   5  20  -3      126.98      138.10      9.62 o 
   0  21  -3      198.30      199.77     10.31 o 
   1  21  -3      200.55      196.57      7.32 o 
   2  21  -3       29.35       23.07      5.35 o 
   3  21  -3       80.77       92.83     10.28 o 
   4  21  -3       13.60       14.52      5.19 o 
   5  21  -3       15.63        7.68      4.63 o 
   1  22  -3       94.90      108.23      5.89 o 
   2  22  -3      211.23      202.27      8.18 o 
   3  22  -3       78.31       71.23      5.68 o 
   4  22  -3       73.20       73.86      7.24 o 
   0  23  -3      224.92      217.99     13.77 o 
   1  23  -3        0.57        0.80      4.98 o 
   2  23  -3       41.52       51.64      5.25 o 
   3  23  -3       93.17      104.86      8.32 o 
   4  23  -3        7.07        5.48      4.65 o 
   1  24  -3       70.99       69.42      5.80 o 
   2  24  -3       74.50       73.37      5.78 o 
   3  24  -3        2.50        4.43      5.49 o 
   4  24  -3        9.27       17.94      5.21 o 
   0  25  -3      249.44      260.62     16.52 o 
   1  25  -3       64.25       66.63      6.78 o 
   2  25  -3       17.04       25.56      5.99 o 
   3  25  -3       95.78       97.88     30.93 o 
   1  26  -3      218.90      198.23     13.63 o 
   2  26  -3       98.31      107.67      8.60 o 
   0  27  -3       14.54        3.92      6.09 o 
   1  27  -3       34.37       45.11      6.69 o 
   2  27  -3        0.36        4.39      4.76 o 
   0   0  -2    13325.71    13391.00    118.41 o 
   2   0  -2     2456.52     2387.77     17.49 o 
   4   0  -2     1524.23     1492.82     20.83 o 
   6   0  -2     1438.65     1374.87     18.99 o 
   8   0  -2      342.72      269.99     19.61 o 
   1   1  -2     1149.02     1191.51      7.95 o 
   2   1  -2     1090.60     1047.41      7.37 o 
   3   1  -2     1917.77     2026.03     14.07 o 
   4   1  -2     1044.83     1029.93     11.57 o 
   5   1  -2      151.45      156.68      4.11 o 
   6   1  -2      586.71      541.10      8.09 o 
   7   1  -2        3.35       -3.01      4.48 o 
   8   1  -2      215.33      191.97     15.11 o 
   0   2  -2     5767.06     5982.65     42.54 o 
   1   2  -2      116.65      128.55      2.30 o 
   2   2  -2     4315.77     4206.88     27.21 o 
   3   2  -2      738.82      668.88      6.93 o 
   4   2  -2      141.00      130.68      3.58 o 
   5   2  -2      351.97      327.16      5.73 o 
   6   2  -2      325.06      342.37      8.29 o 
   7   2  -2        3.76       -6.62      4.41 o 
   8   2  -2       19.54       18.17      6.52 o 
   1   3  -2      257.96      271.43      3.57 o 
   2   3  -2       40.70       42.24      1.79 o 
   3   3  -2     1408.74     1444.86     11.27 o 
   4   3  -2     1177.19     1205.34     10.77 o 
   5   3  -2       81.19       83.61      3.36 o 
   6   3  -2      249.79      224.87      6.87 o 
   7   3  -2       72.71       80.83      8.40 o 
   0   4  -2     2620.82     2639.13     21.05 o 
   1   4  -2      224.22      203.11      3.20 o 
   2   4  -2      369.51      348.51      5.39 o 
   3   4  -2     1301.20     1252.62     11.41 o 
   4   4  -2      283.83      281.60      4.95 o 
   5   4  -2      330.17      319.12      6.27 o 
   6   4  -2       15.31       21.12      4.05 o 
   7   4  -2      149.22      139.14     10.16 o 
   1   5  -2     1990.22     1929.77     12.66 o 
   2   5  -2       94.61       99.17      2.53 o 
   3   5  -2      605.73      654.61      7.81 o 
   4   5  -2       22.76       29.77      2.23 o 
   5   5  -2      128.34      119.82      4.24 o 
   6   5  -2        1.16        2.94      3.24 o 
   7   5  -2       76.48       59.63      7.77 o 
   0   6  -2     1381.10     1457.93     11.83 o 
   1   6  -2     1270.02     1210.32      9.60 o 
   2   6  -2      930.16      956.99      8.90 o 
   3   6  -2     2747.31     2685.67     21.80 o 
   4   6  -2       27.66       25.11      2.43 o 
   5   6  -2      160.90      152.16      4.65 o 
   6   6  -2       65.78       75.14      5.84 o 
   7   6  -2       49.78       46.61      7.08 o 
   1   7  -2      423.15      459.96      5.43 o 
   2   7  -2      172.41      179.20      3.67 o 
   3   7  -2      328.32      323.69      6.30 o 
   4   7  -2      107.27      103.36      4.34 o 
   5   7  -2      278.73      287.32     11.04 o 
   6   7  -2       41.42       36.01      6.97 o 
   7   7  -2       21.18       14.99      5.72 o 
   0   8  -2      210.40      225.51      9.57 o 
   1   8  -2      672.77      635.10      9.74 o 
   2   8  -2      434.21      474.84      6.17 o 
   3   8  -2      894.38      893.79     12.41 o 
   4   8  -2      348.62      361.44      7.85 o 
   5   8  -2       91.41       82.26      6.49 o 
   6   8  -2        0.08       -1.97      4.56 o 
   7   8  -2       31.92       20.97      6.81 o 
   1   9  -2     3361.97     3496.44     44.31 o 
   2   9  -2      339.38      339.21      5.38 o 
   3   9  -2      962.67     1039.98     29.08 o 
   4   9  -2        7.13        7.20      2.68 o 
   5   9  -2      554.43      530.70     10.17 o 
   6   9  -2       14.97       15.34      4.26 o 
   7   9  -2       11.71       10.08      5.63 o 
   0  10  -2    10566.40    10696.29     96.02 o 
   1  10  -2      574.15      594.05      7.78 o 
   2  10  -2      650.49      679.37      7.99 o 
   3  10  -2      210.70      189.39      5.18 o 
   4  10  -2        0.16        4.12      2.93 o 
   5  10  -2       58.60       57.17      5.52 o 
   6  10  -2       44.79       53.70      6.81 o 
   7  10  -2       60.77       55.18      7.74 o 
   1  11  -2       47.88       46.41      3.24 o 
   2  11  -2     2314.32     2323.26     17.97 o 
   3  11  -2       69.77       77.06      3.98 o 
   4  11  -2      757.97      762.17     15.08 o 
   5  11  -2        1.04        2.45      4.29 o 
   6  11  -2       12.56       16.44      5.07 o 
   7  11  -2        3.70        2.60      5.35 o 
   0  12  -2     3798.28     4070.15     60.02 o 
   1  12  -2      542.95      538.45      8.02 o 
   2  12  -2     1641.61     1715.04     18.92 o 
   3  12  -2       24.93       29.56      3.29 o 
   4  12  -2      154.16      158.81      5.75 o 
   5  12  -2       95.35      113.77      9.83 o 
   6  12  -2      366.61      400.09     20.02 o 
   7  12  -2       27.62       23.02      8.72 o 
   1  13  -2      245.11      281.94      6.11 o 
   2  13  -2      182.17      187.09      5.34 o 
   3  13  -2     1117.46     1152.52     21.74 o 
   4  13  -2      193.07      194.48      7.05 o 
   5  13  -2       84.40       86.85      7.45 o 
   6  13  -2       42.58       40.45      7.01 o 
   7  13  -2       49.82       55.22      7.07 o 
   0  14  -2      345.99      276.57     11.51 o 
   1  14  -2      497.74      512.10      8.42 o 
   2  14  -2      453.46      433.81      7.92 o 
   3  14  -2      196.44      171.10      6.61 o 
   4  14  -2        0.05       -3.34      3.85 o 
   5  14  -2      136.02      141.83      8.73 o 
   6  14  -2      121.56      136.33      9.44 o 
   1  15  -2      565.93      536.17      8.90 o 
   2  15  -2       83.61       94.00      4.51 o 
   3  15  -2       30.88       39.18      4.78 o 
   4  15  -2       16.86       17.44      6.02 o 
   5  15  -2       32.69       44.63      6.64 o 
   6  15  -2       47.69       48.20     16.59 o 
   0  16  -2     1031.00      969.09     17.95 o 
   1  16  -2      398.89      365.97      7.83 o 
   2  16  -2      173.84      166.23      5.66 o 
   3  16  -2      800.04      788.49     11.82 o 
   4  16  -2       76.78      102.55      7.80 o 
   5  16  -2      174.82      184.56     10.01 o 
   6  16  -2       52.12       57.32      7.45 o 
   1  17  -2      382.63      371.51      8.13 o 
   2  17  -2      159.73      175.73     16.36 o 
   3  17  -2       52.43       54.46      4.24 o 
   4  17  -2      316.34      322.95     12.25 o 
   5  17  -2      227.08      232.39     11.17 o 
   6  17  -2       56.33       64.16      7.47 o 
   0  18  -2      261.20      240.04     15.99 o 
   1  18  -2      476.71      460.10      9.28 o 
   2  18  -2      170.69      173.79      6.20 o 
   3  18  -2      219.51      222.00      7.40 o 
   4  18  -2        1.33       -2.46      4.70 o 
   5  18  -2      118.74      128.88      9.43 o 
   6  18  -2       84.55       90.22      8.74 o 
   1  19  -2      168.04      156.93      7.42 o 
   2  19  -2       36.85       43.95      4.21 o 
   3  19  -2      475.30      460.85      9.62 o 
   4  19  -2      116.75      121.67      7.13 o 
   5  19  -2      278.31      299.73     16.15 o 
   0  20  -2      514.17      500.48     16.29 o 
   1  20  -2      162.99      173.83      6.70 o 
   2  20  -2       82.82       80.85      5.10 o 
   3  20  -2      159.17      155.61      6.27 o 
   4  20  -2       61.99       72.52      6.11 o 
   5  20  -2       30.98       37.17      5.34 o 
   1  21  -2      377.99      388.61      9.29 o 
   2  21  -2      150.26      156.36      7.27 o 
   3  21  -2      102.70      109.99      9.03 o 
   4  21  -2       51.58       51.44      5.55 o 
   5  21  -2       86.63       95.04     10.89 o 
   0  22  -2      209.64      246.05     12.02 o 
   1  22  -2      190.83      188.69      7.03 o 
   2  22  -2       25.79       23.53      3.88 o 
   3  22  -2       42.97       53.62      6.58 o 
   4  22  -2      197.49      178.22      8.52 o 
   5  22  -2      159.02      161.95      8.69 o 
   1  23  -2      246.22      232.89     13.25 o 
   2  23  -2      133.53      150.05      6.64 o 
   3  23  -2       20.00       25.52      5.46 o 
   4  23  -2       11.20       17.04      4.44 o 
   0  24  -2      372.86      431.68     18.78 o 
   1  24  -2       11.91        6.98      3.67 o 
   2  24  -2       21.90       22.80      6.94 o 
   3  24  -2       40.38       40.72      5.56 o 
   4  24  -2       46.28       48.68      5.87 o 
   1  25  -2       50.79       58.11      6.95 o 
   2  25  -2      121.20      128.95      7.90 o 
   3  25  -2       84.33       88.90     13.08 o 
   0  26  -2      183.70      194.14     12.96 o 
   1  26  -2       64.81       71.80      7.54 o 
   2  26  -2       13.13       17.53      4.95 o 
   3  26  -2       48.44       62.42     12.73 o 
   1  27  -2       48.54       75.07      9.85 o 
   2  27  -2        5.43       31.58     16.63 o 
   0  28  -2       37.71       54.25     10.98 o 
   1  28  -2       61.28       77.37      5.85 o 
   2   0  -1    47020.22    45520.42    324.03 o 
   4   0  -1     7313.33     6993.76     54.53 o 
   6   0  -1      987.37      900.89     29.20 o 
   8   0  -1       37.08       19.88      9.00 o 
   1   1  -1      911.87      840.53      6.34 o 
   2   1  -1    14752.24    14632.17     72.56 o 
   3   1  -1      698.38      729.63      6.73 o 
   4   1  -1     5890.74     5858.87     33.03 o 
   5   1  -1       90.03       86.62      3.81 o 
   6   1  -1      925.12      845.74     19.96 o 
   7   1  -1      168.09      154.37     10.45 o 
   8   1  -1       62.22       43.09      7.78 o 
   1   2  -1     5237.66     5264.96     45.00 o 
   2   2  -1     1011.96      977.32      7.37 o 
   3   2  -1      616.27      661.37      6.40 o 
   4   2  -1      627.06      607.97      6.87 o 
   5   2  -1      637.00      628.27      8.35 o 
   6   2  -1      106.62      102.79      8.29 o 
   7   2  -1       58.45       49.36      7.06 o 
   8   2  -1       12.98       17.51      6.04 o 
   0   3  -1     1974.39     1855.81     25.47 o 
   1   3  -1      922.47      867.02      6.82 o 
   2   3  -1     1494.76     1613.16     11.83 o 
   3   3  -1       14.88       15.18      2.52 o 
   4   3  -1      826.38      837.46      9.01 o 
   5   3  -1       32.40       34.67      3.44 o 
   6   3  -1       98.69      101.23      8.24 o 
   7   3  -1       73.21       57.00      7.54 o 
   8   3  -1       64.70       68.29     24.08 o 
   1   4  -1      826.39      823.60     12.00 o 
   2   4  -1     1069.60     1067.91      8.96 o 
   3   4  -1      405.10      379.88      6.05 o 
   4   4  -1       66.30       71.71      2.95 o 
   5   4  -1      428.97      422.22      9.89 o 
   6   4  -1      362.80      349.67     12.84 o 
   7   4  -1      118.79      121.12      9.44 o 
   8   4  -1        4.01        6.52      5.44 o 
   0   5  -1      639.69      615.20      8.73 o 
   1   5  -1     1413.82     1309.08     23.45 o 
   2   5  -1      697.18      642.05      7.48 o 
   3   5  -1      317.83      292.17      5.60 o 
   4   5  -1       17.44       22.16      2.09 o 
   5   5  -1       96.08      103.48      4.52 o 
   6   5  -1       26.29       23.83      4.22 o 
   7   5  -1       19.14       24.27      5.94 o 
   1   6  -1     4949.33     4779.80     50.03 o 
   2   6  -1      284.88      306.14      5.74 o 
   3   6  -1       54.70       62.98      4.14 o 
   4   6  -1      228.14      229.81      8.06 o 
   5   6  -1      526.03      541.49      9.36 o 
   6   6  -1      116.20      123.03      6.82 o 
   7   6  -1       91.16       96.78      8.82 o 
   0   7  -1     6976.62     6875.53     62.16 o 
   1   7  -1      114.43      131.55      3.88 o 
   2   7  -1      263.40      250.43      5.15 o 
   3   7  -1       79.05       69.09      3.27 o 
   4   7  -1       55.53       52.67      3.30 o 
   5   7  -1       28.61       22.24      3.07 o 
   6   7  -1       32.97       31.10      4.44 o 
   7   7  -1       87.01       95.81      8.84 o 
   1   8  -1     9023.86     8926.43     65.79 o 
   2   8  -1      725.22      685.74     10.93 o 
   3   8  -1      156.70      160.10      4.50 o 
   4   8  -1       64.38       59.28      3.59 o 
   5   8  -1       33.81       35.34      3.42 o 
   6   8  -1       65.70       59.85      5.38 o 
   7   8  -1        0.71       -3.36      4.63 o 
   0   9  -1     1151.72     1180.99     15.95 o 
   1   9  -1      120.69      123.91      4.14 o 
   2   9  -1      911.08      923.49     19.97 o 
   3   9  -1      478.03      464.48      7.44 o 
   4   9  -1       73.37       81.87      4.15 o 
   5   9  -1      206.77      207.47      6.36 o 
   6   9  -1       21.30       24.15      4.48 o 
   7   9  -1      142.93      138.72     10.27 o 
   1  10  -1     2307.38     2337.07     21.91 o 
   2  10  -1     1143.04     1132.13     13.58 o 
   3  10  -1     1092.32     1084.50     13.79 o 
   4  10  -1      592.48      582.90     12.08 o 
   5  10  -1      132.02      129.67     17.53 o 
   6  10  -1       25.95       15.50      5.34 o 
   7  10  -1        0.94        4.70      4.92 o 
   0  11  -1     1218.48     1198.11     17.27 o 
   1  11  -1     1146.55     1119.81     13.59 o 
   2  11  -1      584.32      583.59     11.11 o 
   3  11  -1        7.22        4.97      2.74 o 
   4  11  -1      229.30      244.15     11.14 o 
   5  11  -1       53.52       47.57      8.49 o 
   6  11  -1      224.21      210.87     11.27 o 
   7  11  -1       20.55       22.50      6.45 o 
   1  12  -1     3315.02     3286.60     29.74 o 
   2  12  -1     1453.69     1520.35     19.29 o 
   3  12  -1       73.65       82.68      4.63 o 
   4  12  -1      881.20      827.03     17.47 o 
   5  12  -1       42.42       34.78      5.55 o 
   6  12  -1       60.91       51.35      9.46 o 
   7  12  -1       40.80       31.74      9.64 o 
   0  13  -1     1668.54     1670.32     22.81 o 
   1  13  -1      653.77      666.78     10.79 o 
   2  13  -1       14.93       18.66      6.02 o 
   3  13  -1      201.03      191.46      6.40 o 
   4  13  -1       72.72       89.03     19.95 o 
   5  13  -1      214.85      223.51     10.16 o 
   6  13  -1       54.57       53.52      6.86 o 
   7  13  -1       36.13       37.76     13.52 o 
   1  14  -1     1323.07     1308.69     16.65 o 
   2  14  -1      299.42      270.80      7.32 o 
   3  14  -1      200.20      204.73      6.78 o 
   4  14  -1      230.11      221.06     11.44 o 
   5  14  -1       53.17       62.43      6.85 o 
   6  14  -1       56.03       54.70      7.50 o 
   7  14  -1       25.74       29.39      6.54 o 
   0  15  -1     1211.99     1198.31     36.26 o 
   1  15  -1      156.07      153.16      5.24 o 
   2  15  -1      153.05      149.52      6.00 o 
   3  15  -1      120.57      123.83      5.91 o 
   4  15  -1       34.41       30.59      5.60 o 
   5  15  -1       61.45       60.06      7.70 o 
   6  15  -1       12.28       11.64      5.20 o 
   1  16  -1      477.44      446.01      8.48 o 
   2  16  -1       30.63       34.15      6.06 o 
   3  16  -1        5.59       10.05      3.58 o 
   4  16  -1       62.13       66.93      7.00 o 
   5  16  -1      220.89      233.84     11.27 o 
   6  16  -1       60.14       56.50      7.35 o 
   0  17  -1     1358.83     1253.07     21.33 o 
   1  17  -1      122.41      144.85      5.54 o 
   2  17  -1      260.87      267.69      8.20 o 
   3  17  -1      692.56      656.18     14.66 o 
   4  17  -1       40.95       43.15      8.05 o 
   5  17  -1       64.95       65.94     10.20 o 
   6  17  -1        6.50       13.84      5.68 o 
   1  18  -1     2391.06     2405.70     35.41 o 
   2  18  -1      154.78      165.29      7.13 o 
   3  18  -1       47.89       51.97      6.83 o 
   4  18  -1       69.64       76.56     10.43 o 
   5  18  -1       60.11       68.13      8.21 o 
   6  18  -1       84.12      100.20      9.03 o 
   0  19  -1      560.46      569.64     14.92 o 
   1  19  -1      153.24      157.82      6.24 o 
   2  19  -1       27.27       33.54      4.58 o 
   3  19  -1      284.28      285.29     11.99 o 
   4  19  -1       10.55       14.46      5.73 o 
   5  19  -1       15.70        9.16      5.44 o 
   6  19  -1       11.79        3.74      5.38 o 
   1  20  -1      816.46      786.41     12.72 o 
   2  20  -1       36.53       40.91      4.06 o 
   3  20  -1      599.30      586.17     16.61 o 
   4  20  -1       29.02       33.35      7.06 o 
   5  20  -1        9.61       10.20      5.51 o 
   0  21  -1      978.09      918.91     19.97 o 
   1  21  -1      201.52      194.26      6.99 o 
   2  21  -1      404.92      403.12      9.91 o 
   3  21  -1      277.77      281.10     12.50 o 
   4  21  -1      159.02      169.06     10.37 o 
   5  21  -1      157.18      160.74     10.98 o 
   1  22  -1      238.32      215.12      7.43 o 
   2  22  -1      350.34      354.63      9.08 o 
   3  22  -1      260.71      246.89     18.50 o 
   4  22  -1      335.68      317.32     13.73 o 
   5  22  -1       29.11       24.14      8.47 o 
   0  23  -1      590.74      604.48     16.89 o 
   1  23  -1      208.13      191.73      7.20 o 
   2  23  -1       19.67       22.44      3.90 o 
   3  23  -1      155.31      157.51      8.21 o 
   4  23  -1       70.08       88.57      9.21 o 
   1  24  -1      101.60       99.82      5.90 o 
   2  24  -1      257.93      281.74     10.35 o 
   3  24  -1        1.92       -1.75      4.93 o 
   4  24  -1      116.48      127.44      8.16 o 
   0  25  -1       73.33       86.76      8.11 o 
   1  25  -1       10.87       14.43      3.55 o 
   2  25  -1       33.53       37.73      5.60 o 
   3  25  -1        2.97        5.12      4.23 o 
   4  25  -1       28.86       35.27      5.63 o 
   1  26  -1       36.52       42.40      6.25 o 
   2  26  -1       76.20       69.98      6.66 o 
   3  26  -1        2.24       12.22      7.41 o 
   0  27  -1      111.77      119.16      9.56 o 
   1  27  -1        3.11       14.27      3.94 o 
   2  27  -1       30.83       34.37      8.59 o 
   1  28  -1      286.02      302.80     13.17 o 
   2  28  -1       28.45       32.78      5.74 o 
   2   0   0    36970.35    35742.90    401.53 o 
   4   0   0      558.94      558.21     15.92 o 
   6   0   0        0.52        0.28      5.77 o 
   8   0   0        4.64        5.07      7.20 o 
   1   1   0     2577.07     2551.88     26.39 o 
   2   1   0    29183.12    27537.83    261.88 o 
   3   1   0      803.02      768.31      7.18 o 
   4   1   0      801.90      816.68      8.79 o 
   5   1   0       90.76       95.69      4.01 o 
   6   1   0       38.87       42.29      5.86 o 
   7   1   0        3.58        2.26      4.65 o 
   8   1   0       17.58       18.37      5.80 o 
   0   2   0     5123.02     4738.59     66.39 o 
   1   2   0     1898.18     1724.17     17.99 o 
   2   2   0      999.72     1046.12      9.28 o 
   3   2   0     1145.30     1213.56      9.74 o 
   4   2   0      310.23      314.54      4.99 o 
   5   2   0       99.16       98.97      5.15 o 
   6   2   0        9.29       14.06      4.94 o 
   7   2   0       25.91       40.57      6.72 o 
   8   2   0        6.39        7.24     11.07 o 
   1   3   0     1134.63     1176.76     10.87 o 
   2   3   0     8243.99     8147.52     60.09 o 
   3   3   0      172.89      172.45      3.23 o 
   4   3   0     1517.28     1594.07     12.92 o 
   5   3   0        7.62        8.46      3.00 o 
   6   3   0      126.50      143.87      8.91 o 
   7   3   0       51.37       53.97      7.12 o 
   8   3   0       29.02       33.85      6.81 o 
   0   4   0    17824.54    17014.54    225.37 o 
   1   4   0      763.50      659.19      9.41 o 
   2   4   0      989.40      970.32     11.04 o 
   3   4   0     1105.19     1073.23     13.34 o 
   4   4   0      139.19      121.14      3.26 o 
   5   4   0       11.38       12.29      3.31 o 
   6   4   0       21.04       15.80      5.20 o 
   7   4   0       52.45       58.28      7.48 o 
   8   4   0        0.28       -1.96      5.13 o 
   1   5   0     7548.88     7323.20    166.34 o 
   2   5   0       21.02       17.32      1.88 o 
   3   5   0     1179.15     1122.03     12.27 o 
   4   5   0       49.61       51.67      2.72 o 
   5   5   0      128.66      138.98      5.98 o 
   6   5   0       15.91        9.41      4.65 o 
   7   5   0       29.78       30.24      6.08 o 
   8   5   0       15.44       18.14      6.10 o 
   0   6   0     5143.10     5019.69     67.87 o 
   1   6   0     3551.50     3450.41     28.16 o 
   2   6   0       14.67       23.58      2.27 o 
   3   6   0     3637.37     3612.09     35.58 o 
   4   6   0       30.42       35.49      2.19 o 
   5   6   0       42.73       42.12      4.33 o 
   6   6   0       53.62       54.66     13.33 o 
   7   6   0       58.44       65.60     12.32 o 
   1   7   0     1703.41     1655.37     15.54 o 
   2   7   0       44.41       48.35      2.72 o 
   3   7   0       44.64       58.38      3.61 o 
   4   7   0        0.45       -2.30      3.02 o 
   5   7   0      256.82      224.06      9.87 o 
   6   7   0       64.56       68.51      7.11 o 
   7   7   0       25.28       32.61      6.34 o 
   0   8   0       21.49       22.88      5.63 o 
   1   8   0     1086.16     1070.10     11.83 o 
   2   8   0      222.78      197.45      4.72 o 
   3   8   0      582.86      554.01      8.61 o 
   4   8   0      153.74      157.75      7.88 o 
   5   8   0      851.11      806.28     18.36 o 
   6   8   0       32.63       47.43      6.54 o 
   7   8   0      187.90      189.77     14.14 o 
   1   9   0      139.66      151.54      6.58 o 
   2   9   0        8.06        6.32      2.39 o 
   3   9   0        0.63        3.23      2.19 o 
   4   9   0      313.59      297.63     10.61 o 
   5   9   0      111.18       99.03      7.78 o 
   6   9   0      130.93      129.22      9.27 o 
   7   9   0       33.28       29.52      6.46 o 
   0  10   0     1943.10     1867.48     34.09 o 
   1  10   0     3333.02     3280.04     28.50 o 
   2  10   0        2.80        3.52      2.11 o 
   3  10   0     2081.69     2104.99     39.98 o 
   4  10   0      829.09      822.23     17.57 o 
   5  10   0      112.80      134.53      8.47 o 
   6  10   0       58.20       67.99      7.55 o 
   7  10   0        8.76       16.54      5.63 o 
   1  11   0     4152.59     4197.99     35.47 o 
   2  11   0      555.35      574.83      9.16 o 
   3  11   0      553.07      511.84      9.01 o 
   4  11   0       38.76       35.22      6.07 o 
   5  11   0       67.52       70.91      8.14 o 
   6  11   0      257.53      248.62     16.72 o 
   7  11   0        1.19        0.93      5.28 o 
   0  12   0      629.80      690.24     19.98 o 
   1  12   0       10.42        9.03      2.54 o 
   2  12   0      245.18      245.16      6.29 o 
   3  12   0      423.61      421.83      8.41 o 
   4  12   0      327.16      315.94     11.01 o 
   5  12   0      165.69      174.57      9.26 o 
   6  12   0      259.98      240.67      9.49 o 
   7  12   0       41.11       43.37      7.49 o 
   1  13   0      265.13      300.28      7.21 o 
   2  13   0       38.90       42.13      3.58 o 
   3  13   0      299.69      326.00     15.05 o 
   4  13   0        0.03        0.44      4.22 o 
   5  13   0      243.57      235.99     10.68 o 
   6  13   0       93.44       94.29      8.34 o 
   7  13   0        2.02        1.85      4.34 o 
   0  14   0        1.07       -1.11      6.55 o 
   1  14   0      317.67      327.61      9.25 o 
   2  14   0       20.09       15.00      3.82 o 
   3  14   0     1416.51     1354.34     23.05 o 
   4  14   0        2.11        7.46      6.62 o 
   5  14   0        4.56        5.24      4.29 o 
   6  14   0       97.64      116.61      9.22 o 
   7  14   0        0.01        2.22      5.84 o 
   1  15   0      468.23      462.50      9.63 o 
   2  15   0      339.91      345.27      8.31 o 
   3  15   0      186.65      185.20      9.30 o 
   4  15   0       97.22       96.10      8.02 o 
   5  15   0       19.36       18.72      8.49 o 
   6  15   0       98.25      101.08      8.93 o 
   0  16   0      631.52      646.56     14.48 o 
   1  16   0      299.10      290.16      8.15 o 
   2  16   0        1.46        6.26      4.04 o 
   3  16   0      690.64      634.09     16.05 o 
   4  16   0       23.09       33.49      6.00 o 
   5  16   0       41.36       50.20      6.61 o 
   6  16   0       73.71       74.92     11.74 o 
   1  17   0      411.34      369.54      9.39 o 
   2  17   0       98.08       93.47      5.59 o 
   3  17   0       27.09       30.15      6.20 o 
   4  17   0       39.50       38.49      6.20 o 
   5  17   0      287.38      309.45     12.97 o 
   6  17   0       16.92       23.08      5.91 o 
   0  18   0       37.14       42.34      5.50 o 
   1  18   0      493.73      472.59     10.82 o 
   2  18   0      378.63      380.32     10.53 o 
   3  18   0      833.07      778.41     46.90 o 
   4  18   0      189.95      191.18     10.28 o 
   5  18   0       88.48       92.10      8.68 o 
   6  18   0       38.23       52.45     19.19 o 
   1  19   0      219.65      228.20     10.32 o 
   2  19   0       20.99       18.56      4.07 o 
   3  19   0      280.05      279.20     12.16 o 
   4  19   0       60.61       64.09     17.67 o 
   5  19   0      428.16      462.95     16.18 o 
   6  19   0       73.27       85.68     14.44 o 
   0  20   0     1229.30     1162.11     30.52 o 
   1  20   0      167.20      163.98      7.72 o 
   2  20   0      295.21      287.73      9.21 o 
   3  20   0        3.32       11.27      5.72 o 
   4  20   0       92.00       93.21      8.89 o 
   5  20   0       39.55       45.99     13.98 o 
   1  21   0     1291.32     1219.85     16.47 o 
   2  21   0       68.18       92.97      6.39 o 
   3  21   0       53.94       62.45     10.24 o 
   4  21   0       71.24       78.33      8.12 o 
   5  21   0        6.59        3.08      5.84 o 
   0  22   0     1137.58     1176.55     23.44 o 
   1  22   0      373.27      353.72      9.07 o 
   2  22   0     1519.80     1439.25     28.12 o 
   3  22   0      101.79      108.34     13.36 o 
   4  22   0       76.51       70.98      8.57 o 
   5  22   0        9.06       25.66      6.40 o 
   1  23   0      148.44      158.05      6.78 o 
   2  23   0       86.38      106.94      9.75 o 
   3  23   0       99.32      103.45      9.64 o 
   4  23   0      241.71      227.22     12.62 o 
   0  24   0      116.05      153.99      9.52 o 
   1  24   0       20.26       15.98      4.30 o 
   2  24   0       72.57       82.73      9.32 o 
   3  24   0        9.28        0.58      8.00 o 
   4  24   0       58.07       75.06      8.88 o 
   1  25   0       41.69       59.05      5.53 o 
   2  25   0       27.77       28.91      5.59 o 
   3  25   0       69.01       69.14      8.82 o 
   4  25   0       59.05       67.53     11.07 o 
   0  26   0      309.24      289.63     17.35 o 
   1  26   0       14.28       18.25      3.97 o 
   2  26   0       54.68       62.38      6.65 o 
   3  26   0       18.59       19.62      9.11 o 
   1  27   0       21.32       17.22      3.82 o 
   2  27   0        2.26       12.20      4.74 o 
   0  28   0       21.52       38.33      8.40 o 
   1  28   0       54.55       59.33      6.53 o 
   2  28   0       14.61       23.40      7.17 o 
   2   0   1    46967.86    46133.32    585.51 o 
   4   0   1     7384.98     7060.75    109.50 o 
   6   0   1      987.87      915.24     28.88 o 
   8   0   1       35.88       39.35     10.20 o 
   0   1   1     1683.52     1572.63     22.38 o 
   1   1   1      906.86      832.17     13.96 o 
   2   1   1    14842.22    14557.96    156.22 o 
   3   1   1      704.15      735.67      9.26 o 
   4   1   1     5859.52     5842.39     66.13 o 
   5   1   1       89.22       89.75      9.80 o 
   6   1   1      926.88      896.41     20.14 o 
   7   1   1      169.12      164.47     10.03 o 
   8   1   1       62.37       43.23      7.91 o 
   1   2   1     5208.13     5354.14    106.48 o 
   2   2   1      977.61      910.79     13.06 o 
   3   2   1      616.77      645.64      8.81 o 
   4   2   1      629.70      584.13     21.60 o 
   5   2   1      648.83      634.90     15.09 o 
   6   2   1      107.00      107.29      8.42 o 
   7   2   1       59.98       58.38     11.37 o 
   8   2   1       13.34        8.61      5.48 o 
   0   3   1     1969.24     1791.17     26.48 o 
   1   3   1      902.62      858.90     11.42 o 
   2   3   1     1482.72     1646.19     30.59 o 
   3   3   1       19.15       14.32      2.98 o 
   4   3   1      838.08      845.83     30.10 o 
   5   3   1       31.59       32.25      5.08 o 
   6   3   1       94.99       95.57      7.83 o 
   7   3   1       75.12       65.69      7.49 o 
   8   3   1       63.61       70.21      8.50 o 
   1   4   1      786.50      779.86      8.90 o 
   2   4   1     1080.64     1086.60     25.10 o 
   3   4   1      404.97      386.89      9.36 o 
   4   4   1       63.85       73.83      8.63 o 
   5   4   1      432.57      406.28     12.28 o 
   6   4   1      363.65      345.54     20.55 o 
   7   4   1      118.61      123.74     18.25 o 
   8   4   1        4.35       -0.80      5.26 o 
   0   5   1      644.95      618.63     14.16 o 
   1   5   1     1398.50     1265.60     16.08 o 
   2   5   1      699.90      643.87     12.89 o 
   3   5   1      305.40      269.63      7.99 o 
   4   5   1       17.25       20.35      4.00 o 
   5   5   1       98.55       96.51      7.21 o 
   6   5   1       26.09       20.06      8.83 o 
   7   5   1       18.62       10.04      5.36 o 
   1   6   1     4922.00     4648.88     45.93 o 
   2   6   1      285.71      307.20      6.33 o 
   3   6   1       54.88       53.58      8.05 o 
   4   6   1      227.06      224.46     20.55 o 
   5   6   1      528.21      560.45     14.83 o 
   6   6   1      115.85       96.44      7.99 o 
   7   6   1       92.22      103.28      9.08 o 
   0   7   1     7000.69     7150.79     95.69 o 
   1   7   1      113.06      117.94      5.31 o 
   2   7   1      258.28      239.02      7.11 o 
   3   7   1       87.26       79.04      5.10 o 
   4   7   1       56.98       49.25      5.46 o 
   5   7   1       28.75       31.60      5.26 o 
   6   7   1       33.84       31.67     10.47 o 
   7   7   1       86.60      104.05      9.27 o 
   1   8   1     9053.27     8912.01    142.42 o 
   2   8   1      727.21      679.05     12.75 o 
   3   8   1      157.29      162.11      7.19 o 
   4   8   1       63.50       65.89      5.87 o 
   5   8   1       31.53       29.83      5.67 o 
   6   8   1       65.64       66.11      7.28 o 
   7   8   1        0.45        4.16      5.18 o 
   0   9   1     1103.67     1149.70     24.64 o 
   1   9   1      117.49      115.53      6.09 o 
   2   9   1      895.15      881.83     20.30 o 
   3   9   1      490.19      471.66     11.66 o 
   4   9   1       69.30       84.67      6.76 o 
   5   9   1      208.21      204.81     11.23 o 
   6   9   1       21.04       19.00      5.70 o 
   7   9   1      141.38      147.93     23.21 o 
   1  10   1     2312.94     2340.57     70.50 o 
   2  10   1     1127.14     1146.37     17.47 o 
   3  10   1     1090.49     1141.68     19.62 o 
   4  10   1      575.29      574.07     11.86 o 
   5  10   1      132.16      138.32     13.49 o 
   6  10   1       25.93       23.17      5.76 o 
   7  10   1        1.02       10.52      5.61 o 
   0  11   1     1188.94     1180.75     26.80 o 
   1  11   1     1146.83     1157.49     18.80 o 
   2  11   1      570.74      554.27     12.85 o 
   3  11   1        7.43       -1.12      4.45 o 
   4  11   1      232.45      231.10      9.72 o 
   5  11   1       53.08       57.82      5.45 o 
   6  11   1      226.97      221.56     11.09 o 
   7  11   1       20.44        8.22      5.69 o 
   1  12   1     3322.54     3212.63     38.30 o 
   2  12   1     1457.78     1493.44     22.02 o 
   3  12   1       73.56       82.38      7.57 o 
   4  12   1      886.14      814.41     18.06 o 
   5  12   1       41.31       37.78      5.66 o 
   6  12   1       61.05       60.57      6.04 o 
   7  12   1       41.42       51.31      5.81 o 
   0  13   1     1682.89     1694.01     35.80 o 
   1  13   1      654.49      670.60     23.74 o 
   2  13   1       14.69       17.70      3.13 o 
   3  13   1      199.98      183.98     17.02 o 
   4  13   1       76.01       89.62      9.18 o 
   5  13   1      217.78      212.49     10.39 o 
   6  13   1       56.73       56.11      6.93 o 
   7  13   1       35.32       41.86      6.49 o 
   1  14   1     1307.60     1293.91     16.52 o 
   2  14   1      298.66      274.45      7.14 o 
   3  14   1      200.96      181.27     10.40 o 
   4  14   1      229.22      223.10     10.39 o 
   5  14   1       52.54       58.88      6.92 o 
   6  14   1       56.45       47.18      7.05 o 
   7  14   1       27.24       28.93      6.48 o 
   0  15   1     1200.19     1198.70     31.14 o 
   1  15   1      153.34      158.48      6.13 o 
   2  15   1      151.16      148.96      5.85 o 
   3  15   1      111.47      116.73      8.22 o 
   4  15   1       35.52       35.51     10.70 o 
   5  15   1       62.12       51.12      6.90 o 
   6  15   1       11.83        6.37      5.13 o 
   1  16   1      474.77      442.21      9.92 o 
   2  16   1       30.17       29.91      8.00 o 
   3  16   1        5.59        6.49      5.04 o 
   4  16   1       61.72       58.61     13.26 o 
   5  16   1      221.90      216.36     15.16 o 
   6  16   1       60.06       55.62      7.21 o 
   0  17   1     1354.19     1328.57     35.43 o 
   1  17   1      123.69      139.59      6.44 o 
   2  17   1      259.42      246.09      7.72 o 
   3  17   1      697.55      671.61     19.65 o 
   4  17   1       41.36       41.56      6.43 o 
   5  17   1       66.26       70.29      7.78 o 
   6  17   1        6.74        0.71      5.24 o 
   1  18   1     2389.37     2324.26     35.11 o 
   2  18   1      150.61      157.11      6.76 o 
   3  18   1       48.24       54.81      9.83 o 
   4  18   1       66.84       75.40     10.96 o 
   5  18   1       60.55       87.30     11.40 o 
   6  18   1       83.78      103.62      9.43 o 
   0  19   1      548.34      570.56     24.68 o 
   1  19   1      153.63      146.05      7.10 o 
   2  19   1       26.19       30.34      7.16 o 
   3  19   1      277.93      271.94     12.34 o 
   4  19   1       11.16        7.49      5.50 o 
   5  19   1       15.16       14.71      5.78 o 
   6  19   1       13.10       20.50      6.46 o 
   1  20   1      805.71      756.88     14.71 o 
   2  20   1       38.12       42.92      7.71 o 
   3  20   1      600.14      593.42     17.50 o 
   4  20   1       31.69       41.60     12.48 o 
   5  20   1       10.60        8.98      5.79 o 
   0  21   1     1006.22      944.23     20.40 o 
   1  21   1      202.86      188.89      8.20 o 
   2  21   1      412.09      396.24     15.14 o 
   3  21   1      276.20      269.45     13.06 o 
   4  21   1      155.90      163.27     11.28 o 
   5  21   1      156.99      146.64     11.63 o 
   1  22   1      237.76      216.05      8.75 o 
   2  22   1      359.76      366.26     14.88 o 
   3  22   1      260.89      260.36     13.00 o 
   4  22   1      339.47      348.56     14.70 o 
   5  22   1       29.08       30.09      7.22 o 
   0  23   1      605.80      577.70     16.38 o 
   1  23   1      206.64      191.25      8.59 o 
   2  23   1       20.54       18.93      7.36 o 
   3  23   1      152.93      148.51     11.12 o 
   4  23   1       68.89       66.43      9.39 o 
   1  24   1       99.24       91.45      6.77 o 
   2  24   1      258.28      263.69     20.02 o 
   3  24   1        1.87        9.42      6.41 o 
   4  24   1      114.19      111.06      9.89 o 
   0  25   1       72.59       74.02     10.96 o 
   1  25   1       11.46       10.84      4.23 o 
   2  25   1       33.02       48.57     12.30 o 
   3  25   1        3.13        9.64      6.61 o 
   4  25   1       28.71       37.06      7.40 o 
   1  26   1       40.16       44.90      6.07 o 
   2  26   1       76.72       76.08     14.19 o 
   3  26   1        2.23       -4.54      5.74 o 
   0  27   1      111.62      112.81      9.23 o 
   1  27   1        3.25        7.52      6.50 o 
   2  27   1       30.77       41.53      8.18 o 
   1  28   1      285.43      314.97     11.95 o 
   2  28   1       28.44       35.35      6.04 o 
   2   0   2     2450.75     2371.46     36.12 o 
   4   0   2     1522.15     1512.42     31.65 o 
   6   0   2     1461.89     1414.29     36.54 o 
   8   0   2      346.58      293.24     20.25 o 
   1   1   2     1156.32     1190.27     13.10 o 
   2   1   2     1046.67     1032.20     13.83 o 
   3   1   2     1919.95     2004.85     24.79 o 
   4   1   2     1070.76     1063.19     17.92 o 
   5   1   2      152.09      145.34      7.63 o 
   6   1   2      584.71      553.37     15.89 o 
   7   1   2        3.28        6.52      4.81 o 
   8   1   2      215.90      210.90     12.41 o 
   1   2   2      115.37      126.90      3.67 o 
   2   2   2     4291.90     4214.82     41.44 o 
   3   2   2      743.77      671.48     17.07 o 
   4   2   2      147.16      151.05     11.46 o 
   5   2   2      355.75      336.46     11.06 o 
   6   2   2      326.36      325.89     12.46 o 
   7   2   2        4.07        4.39      4.52 o 
   8   2   2       19.22       22.44      6.53 o 
   1   3   2      259.01      266.13      4.59 o 
   2   3   2       45.96       50.94      5.56 o 
   3   3   2     1410.45     1454.30     19.89 o 
   4   3   2     1156.92     1182.24     41.11 o 
   5   3   2       81.18       71.68      6.45 o 
   6   3   2      250.14      218.80     31.46 o 
   7   3   2       71.05       87.28      8.21 o 
   0   4   2     2603.03     2674.90     39.45 o 
   1   4   2      219.23      200.94      4.32 o 
   2   4   2      363.85      332.96     11.56 o 
   3   4   2     1303.94     1284.84     18.57 o 
   4   4   2      287.85      299.85      9.46 o 
   5   4   2      326.55      316.94     11.88 o 
   6   4   2       14.38       13.70     15.32 o 
   7   4   2      151.32      153.10     10.16 o 
   1   5   2     2000.86     1961.92     36.06 o 
   2   5   2       95.44      101.88      5.44 o 
   3   5   2      607.13      642.64     12.55 o 
   4   5   2       22.56       26.69      8.28 o 
   5   5   2      129.67      129.79      8.81 o 
   6   5   2        1.17        2.59      4.83 o 
   7   5   2       76.27       94.70      8.53 o 
   0   6   2     1373.50     1481.05     27.22 o 
   1   6   2     1268.62     1208.42     16.89 o 
   2   6   2      933.16      972.08     12.02 o 
   3   6   2     2749.81     2713.57     32.10 o 
   4   6   2       27.43       26.04      7.04 o 
   5   6   2      159.34      153.04     14.67 o 
   6   6   2       65.63       68.58      7.06 o 
   7   6   2       51.34       54.04     10.86 o 
   1   7   2      416.30      452.54     12.18 o 
   2   7   2      166.10      182.50      6.64 o 
   3   7   2      327.11      313.83      9.18 o 
   4   7   2      108.21      114.97      6.93 o 
   5   7   2      275.99      261.52     10.41 o 
   6   7   2       41.52       48.92      7.59 o 
   7   7   2       21.29       10.48      5.57 o 
   0   8   2      194.48      223.43     11.03 o 
   1   8   2      675.64      653.00     13.31 o 
   2   8   2      442.64      482.60     11.11 o 
   3   8   2      876.18      870.08     17.10 o 
   4   8   2      341.47      324.95     10.68 o 
   5   8   2       92.36       83.93      7.11 o 
   6   8   2        0.07        2.05      6.92 o 
   7   8   2       30.82       23.04      6.61 o 
   1   9   2     3346.46     3479.60     55.36 o 
   2   9   2      319.36      326.26      9.50 o 
   3   9   2      962.45     1033.66     18.43 o 
   4   9   2        8.79        5.72      3.31 o 
   5   9   2      551.37      557.69     28.97 o 
   6   9   2       15.10       15.49      5.20 o 
   7   9   2       11.84        5.45      5.68 o 
   0  10   2    10605.91    11181.98    149.43 o 
   1  10   2      568.86      602.69     13.15 o 
   2  10   2      647.89      644.71     35.64 o 
   3  10   2      209.94      188.35      8.25 o 
   4  10   2        0.41        7.13      3.62 o 
   5  10   2       59.24       70.26     10.17 o 
   6  10   2       42.49       39.96     10.47 o 
   7  10   2       60.93       44.68      7.19 o 
   1  11   2       48.59       69.26      9.43 o 
   2  11   2     2332.40     2334.68     23.53 o 
   3  11   2       70.18       76.26      6.43 o 
   4  11   2      764.58      761.87     17.38 o 
   5  11   2        1.00        0.65      3.47 o 
   6  11   2       12.79       14.13      4.47 o 
   7  11   2        3.64        1.92      5.26 o 
   0  12   2     3812.47     4081.25     66.39 o 
   1  12   2      541.27      555.21     13.63 o 
   2  12   2     1652.81     1717.53     27.63 o 
   3  12   2       23.08       31.62      5.41 o 
   4  12   2      156.07      143.21      8.69 o 
   5  12   2       97.26      102.30      9.60 o 
   6  12   2      372.63      355.11     11.37 o 
   7  12   2       27.52       28.14      5.30 o 
   1  13   2      246.03      270.70     10.45 o 
   2  13   2      189.36      185.32      5.67 o 
   3  13   2     1117.59     1127.49     25.77 o 
   4  13   2      197.66      206.52     10.00 o 
   5  13   2       81.39       83.56      7.47 o 
   6  13   2       42.48       38.46      6.71 o 
   7  13   2       51.38       59.58      7.57 o 
   0  14   2      339.10      276.08     15.96 o 
   1  14   2      486.17      502.82     14.19 o 
   2  14   2      453.58      417.04      8.58 o 
   3  14   2      196.68      171.42      9.28 o 
   4  14   2        0.15        1.49      4.55 o 
   5  14   2      138.93      141.26      9.54 o 
   6  14   2      120.91      120.89      9.73 o 
   1  15   2      570.35      546.97     15.14 o 
   2  15   2       82.04       96.10     17.85 o 
   3  15   2       31.12       46.57      6.57 o 
   4  15   2       16.11       12.45      5.07 o 
   5  15   2       34.48       31.69      8.26 o 
   6  15   2       48.12       49.86      7.59 o 
   0  16   2     1033.38      999.07     30.31 o 
   1  16   2      402.82      383.51     13.91 o 
   2  16   2      173.65      173.39     14.97 o 
   3  16   2      807.01      768.56     18.82 o 
   4  16   2       76.91       81.42      7.86 o 
   5  16   2      172.21      188.01     11.02 o 
   6  16   2       51.70       56.70     11.16 o 
   1  17   2      384.94      351.21     13.66 o 
   2  17   2      158.19      157.42     10.15 o 
   3  17   2       52.50       68.57      9.37 o 
   4  17   2      315.05      332.97     13.16 o 
   5  17   2      229.45      214.51     11.66 o 
   6  17   2       56.10       63.78     13.19 o 
   0  18   2      256.35      238.84     17.07 o 
   1  18   2      473.30      440.48     14.92 o 
   2  18   2      169.83      172.35     10.93 o 
   3  18   2      215.96      249.27     19.93 o 
   4  18   2        1.26       -2.43      9.16 o 
   5  18   2      121.53      136.84     10.19 o 
   6  18   2       83.10       76.37      8.54 o 
   1  19   2      169.31      176.81     11.68 o 
   2  19   2       33.37       40.88     13.89 o 
   3  19   2      474.76      471.95     15.90 o 
   4  19   2      117.50      136.77     10.13 o 
   5  19   2      271.72      258.63     13.02 o 
   0  20   2      515.53      500.48     24.73 o 
   1  20   2      162.24      170.72      7.70 o 
   2  20   2       81.62       85.05     11.53 o 
   3  20   2      156.53      146.01     15.92 o 
   4  20   2       64.60       57.09      8.10 o 
   5  20   2       30.59       33.60     11.49 o 
   1  21   2      380.52      369.56     10.73 o 
   2  21   2      158.43      143.71     14.58 o 
   3  21   2      103.43       96.46      9.53 o 
   4  21   2       53.71       56.72     14.72 o 
   5  21   2       85.71       73.43      9.32 o 
   0  22   2      207.03      260.57     19.61 o 
   1  22   2      190.80      180.21      8.22 o 
   2  22   2       23.71       29.64      7.55 o 
   3  22   2       42.73       41.01      7.89 o 
   4  22   2      200.59      175.88     11.91 o 
   5  22   2      159.75      165.29     11.86 o 
   1  23   2      243.09      227.50     19.33 o 
   2  23   2      134.04      156.29     12.89 o 
   3  23   2       20.20       20.90      7.32 o 
   4  23   2        9.97       14.74      8.67 o 
   0  24   2      367.27      367.61     23.11 o 
   1  24   2       11.24        8.69      7.52 o 
   2  24   2       20.74       25.37      7.36 o 
   3  24   2       38.42       41.27      8.03 o 
   4  24   2       45.48       46.10      7.95 o 
   1  25   2       50.26       45.76      9.19 o 
   2  25   2      119.27      128.62     11.36 o 
   3  25   2       84.47       97.46     10.09 o 
   0  26   2      184.41      196.26     11.08 o 
   1  26   2       66.64       67.92      9.89 o 
   2  26   2       12.89       14.30     11.95 o 
   3  26   2       49.77       55.37      9.20 o 
   1  27   2       48.18       88.34     17.09 o 
   2  27   2        5.55       11.31      7.15 o 
   0  28   2       38.69       53.65      7.19 o 
   1  28   2       61.60       79.44     10.55 o 
   2   0   3      616.99      642.72     14.26 o 
   4   0   3     1153.57     1169.40     27.04 o 
   6   0   3      539.46      530.97     21.41 o 
   0   1   3      578.50      652.68     12.92 o 
   1   1   3       53.90       47.95      2.64 o 
   2   1   3      451.97      468.76     13.31 o 
   3   1   3      880.15      873.80     14.11 o 
   4   1   3      601.40      621.81     23.46 o 
   5   1   3        4.98       -2.64      4.71 o 
   6   1   3       79.95       89.91      7.81 o 
   7   1   3      159.77      156.48     10.07 o 
   1   2   3     2481.85     2508.27     26.34 o 
   2   2   3     1390.30     1371.55     16.81 o 
   3   2   3      823.07      841.78     14.95 o 
   4   2   3     1407.52     1427.00     32.50 o 
   5   2   3      894.01      836.71     17.63 o 
   6   2   3       56.34       54.36      6.39 o 
   7   2   3      249.15      246.45     11.89 o 
   0   3   3    15485.90    15267.53    207.47 o 
   1   3   3      837.48      864.47     12.51 o 
   2   3   3     1935.91     2024.40     22.85 o 
   3   3   3      905.18      881.68     14.40 o 
   4   3   3      325.45      339.18      9.91 o 
   5   3   3      488.94      472.26     13.13 o 
   6   3   3      194.49      204.29     10.00 o 
   7   3   3       18.45       26.94      6.21 o 
   1   4   3     1384.42     1489.53     18.95 o 
   2   4   3     1471.65     1440.54     23.53 o 
   3   4   3      254.31      257.23      7.67 o 
   4   4   3       35.66       36.69      7.43 o 
   5   4   3      462.37      434.80     26.46 o 
   6   4   3      269.30      230.48     13.54 o 
   7   4   3      146.22      164.00     10.40 o 
   0   5   3     1357.07     1368.66     25.84 o 
   1   5   3      904.01      926.41     21.50 o 
   2   5   3      219.72      204.69      6.21 o 
   3   5   3      801.76      792.88     13.99 o 
   4   5   3      138.21      146.64      7.13 o 
   5   5   3      240.44      245.57      9.82 o 
   6   5   3      113.24      107.07      8.14 o 
   7   5   3       44.62       41.08      8.10 o 
   1   6   3     4367.08     4469.61     45.80 o 
   2   6   3       67.33       76.18      3.84 o 
   3   6   3      111.17      114.91      5.79 o 
   4   6   3      294.34      300.45      9.83 o 
   5   6   3      231.83      238.25     10.24 o 
   6   6   3      256.26      253.35     27.89 o 
   7   6   3       36.41       41.62      8.40 o 
   0   7   3      572.09      679.35     17.76 o 
   1   7   3      352.47      340.60      9.71 o 
   2   7   3      231.75      259.82      8.35 o 
   3   7   3       45.79       45.31      3.81 o 
   4   7   3      208.07      215.08      9.32 o 
   5   7   3       34.69       41.12     10.68 o 
   6   7   3       18.69       23.50      5.42 o 
   7   7   3       34.22       29.41     14.14 o 
   1   8   3     3251.30     3224.17     48.47 o 
   2   8   3      772.18      878.39     23.53 o 
   3   8   3      808.21      816.29     12.64 o 
   4   8   3        8.00       16.11      4.36 o 
   5   8   3        4.86       -0.95      4.13 o 
   6   8   3       53.00       54.36     10.73 o 
   7   8   3       20.17       19.91      6.44 o 
   0   9   3     3821.90     4283.65     66.25 o 
   1   9   3       53.51       55.06      5.65 o 
   2   9   3      220.08      241.98      8.53 o 
   3   9   3      138.81      144.38     18.89 o 
   4   9   3       90.52       96.73      5.72 o 
   5   9   3       96.38      101.96      7.63 o 
   6   9   3       19.57       16.80      6.00 o 
   7   9   3       39.64       26.73      6.39 o 
   1  10   3      515.43      560.94     13.19 o 
   2  10   3      966.65      942.76     17.50 o 
   3  10   3      169.04      177.04      8.48 o 
   4  10   3      215.05      209.61      7.65 o 
   5  10   3        9.20       10.33      3.75 o 
   6  10   3       80.97       76.38      6.45 o 
   7  10   3       14.27       16.40      5.96 o 
   0  11   3     1686.57     1699.73     36.22 o 
   1  11   3      160.39      179.89      8.38 o 
   2  11   3      674.93      753.80     16.15 o 
   3  11   3      245.61      242.74      9.98 o 
   4  11   3      517.53      550.20     15.09 o 
   5  11   3       25.45       25.37      4.52 o 
   6  11   3      319.98      320.65     10.86 o 
   7  11   3       30.38       30.92      5.38 o 
   1  12   3      115.29      121.93      8.07 o 
   2  12   3     1361.94     1360.69     23.23 o 
   3  12   3       80.76       87.00     13.96 o 
   4  12   3      765.16      767.05     18.25 o 
   5  12   3       47.89       51.48      6.60 o 
   6  12   3       67.53       82.30      6.84 o 
   7  12   3        1.84       12.75      4.76 o 
   0  13   3     1564.96     1604.83     37.19 o 
   1  13   3      441.77      467.21     13.81 o 
   2  13   3       37.25       40.78      6.41 o 
   3  13   3      158.00      166.82      9.22 o 
   4  13   3       91.24       94.50      8.15 o 
   5  13   3        3.62        2.88      7.24 o 
   6  13   3      148.77      146.75     15.73 o 
   1  14   3      442.71      451.71     21.64 o 
   2  14   3      340.05      308.12     11.86 o 
   3  14   3      310.83      306.69     11.70 o 
   4  14   3      394.00      340.98     12.92 o 
   5  14   3       96.76      107.88     12.27 o 
   6  14   3      134.30      132.63     10.18 o 
   1  15   3       13.30        9.93      6.57 o 
   2  15   3       32.18       43.64      7.13 o 
   3  15   3      285.08      284.93     12.10 o 
   4  15   3      100.78      110.92      8.75 o 
   5  15   3      139.63      155.82     10.27 o 
   6  15   3       51.30       66.36      7.91 o 
   1  16   3      802.64      780.04     19.59 o 
   2  16   3      105.56      105.78      8.90 o 
   3  16   3       42.67       42.00      7.28 o 
   4  16   3       56.12       64.75      7.38 o 
   5  16   3      419.41      403.30     15.22 o 
   6  16   3        7.97        4.94     10.43 o 
   0  17   3      730.91      701.35     27.31 o 
   1  17   3       62.98       75.85      8.66 o 
   2  17   3      431.46      401.96     14.72 o 
   3  17   3      355.23      355.64     13.90 o 
   4  17   3      137.35      159.53     10.42 o 
   5  17   3       20.67       19.56      6.24 o 
   6  17   3       89.14       90.09      9.25 o 
   1  18   3       13.84       10.44      7.55 o 
   2  18   3      278.88      279.92     21.68 o 
   3  18   3       65.11       65.21      8.01 o 
   4  18   3      361.94      367.06     18.98 o 
   5  18   3       88.56       93.84      9.23 o 
   6  18   3       26.86       33.94      7.15 o 
   0  19   3       40.38       37.46     12.46 o 
   1  19   3      218.45      201.30     12.39 o 
   2  19   3      146.02      170.96     11.22 o 
   3  19   3       62.71       67.79      8.05 o 
   4  19   3       19.90       14.88      6.28 o 
   5  19   3       20.94       20.75      7.94 o 
   1  20   3      101.82      100.37      9.98 o 
   2  20   3      222.42      215.60     12.26 o 
   3  20   3      222.52      220.54     12.22 o 
   4  20   3      195.43      182.32     11.99 o 
   5  20   3      127.52      146.10     11.25 o 
   0  21   3      198.51      171.90     17.95 o 
   1  21   3      201.51      188.78     12.53 o 
   2  21   3       30.66       29.42      7.71 o 
   3  21   3       81.70       82.15      9.38 o 
   4  21   3       13.25       18.26      6.25 o 
   5  21   3       15.70       20.32      6.81 o 
   1  22   3       95.56       96.67     11.14 o 
   2  22   3      211.47      217.48     13.17 o 
   3  22   3       78.85       75.37      9.45 o 
   4  22   3       76.21       72.54      8.95 o 
   0  23   3      228.63      227.86     19.61 o 
   1  23   3        0.56        2.77      7.40 o 
   2  23   3       42.66       48.73      8.56 o 
   3  23   3       90.77       75.24      9.59 o 
   4  23   3        6.78        2.73      5.88 o 
   1  24   3       67.91       63.39     17.88 o 
   2  24   3       71.89       82.96      9.89 o 
   3  24   3        2.50        0.11      6.18 o 
   4  24   3        9.43       20.19      6.86 o 
   0  25   3      244.32      256.65     20.99 o 
   1  25   3       64.24       58.82      9.90 o 
   2  25   3       17.46       11.39      7.53 o 
   3  25   3       94.15       91.82     10.26 o 
   1  26   3      220.27      225.97     14.63 o 
   2  26   3       98.12      122.33     17.51 o 
   0  27   3       14.64        7.43     11.58 o 
   1  27   3       35.13       57.76      9.71 o 
   2  27   3        0.38        6.36      7.16 o 
   2   0   4       48.39       55.50      4.89 o 
   4   0   4      130.60      126.32      9.04 o 
   6   0   4      391.98      411.44     18.96 o 
   1   1   4     3791.82     4161.10     49.50 o 
   2   1   4      424.94      460.71      8.44 o 
   3   1   4      106.57      109.53      7.47 o 
   4   1   4       95.10       96.63      5.79 o 
   5   1   4      311.74      306.12     10.49 o 
   6   1   4        0.19       -4.18      3.92 o 
   7   1   4       35.45       30.65      6.22 o 
   0   2   4     4174.30     4473.45     60.90 o 
   1   2   4     2525.69     2623.17     32.39 o 
   2   2   4       62.02       71.72      3.85 o 
   3   2   4     2013.79     2014.63     24.78 o 
   4   2   4      322.79      327.47      9.58 o 
   5   2   4       32.62       36.65      5.19 o 
   6   2   4      206.77      206.03     10.96 o 
   7   2   4       93.34       97.05      8.70 o 
   1   3   4     4031.89     4176.67     42.08 o 
   2   3   4     3766.60     3825.78     31.87 o 
   3   3   4      368.81      394.34      9.26 o 
   4   3   4      344.51      350.07     10.02 o 
   5   3   4       65.02       61.62      5.77 o 
   6   3   4       14.21       15.54      4.86 o 
   7   3   4       34.31       31.58      6.47 o 
   0   4   4     2768.65     3000.89     46.00 o 
   1   4   4     1189.23     1228.27     17.18 o 
   2   4   4      544.44      556.81      8.31 o 
   3   4   4     1225.77     1229.01     18.04 o 
   4   4   4      581.16      549.70     12.73 o 
   5   4   4       76.20       81.79     11.79 o 
   6   4   4       60.34       67.32      6.85 o 
   7   4   4        9.45        2.98      5.12 o 
   1   5   4     2230.67     2254.91     26.95 o 
   2   5   4      115.47      135.52      6.30 o 
   3   5   4      308.75      327.37      8.85 o 
   4   5   4       70.51       69.35      5.87 o 
   5   5   4       47.55       46.19      5.68 o 
   6   5   4       27.54       21.50      5.14 o 
   7   5   4       45.01       63.47      8.79 o 
   0   6   4     3174.97     3163.10     50.20 o 
   1   6   4      311.84      325.16     15.13 o 
   2   6   4      897.48      939.85     14.81 o 
   3   6   4      570.63      548.58      9.80 o 
   4   6   4      143.10      139.13      7.24 o 
   5   6   4       62.12       51.00      6.12 o 
   6   6   4        1.86        5.61      4.39 o 
   7   6   4       43.76       48.53      7.29 o 
   1   7   4      435.99      430.78     32.94 o 
   2   7   4       75.57       80.46      9.92 o 
   3   7   4      709.29      726.28     11.74 o 
   4   7   4      334.76      350.98      8.95 o 
   5   7   4      152.34      163.57      8.42 o 
   6   7   4        6.37        6.57      4.81 o 
   7   7   4       30.68       47.01     10.24 o 
   0   8   4      548.30      594.78     18.96 o 
   1   8   4      747.63      742.88     14.71 o 
   2   8   4      498.03      495.57     12.12 o 
   3   8   4     1117.35     1085.77     15.18 o 
   4   8   4       54.79       57.66      4.81 o 
   5   8   4       66.42       70.35      7.61 o 
   6   8   4       19.76       14.85      5.45 o 
   7   8   4       20.72       23.90      9.32 o 
   1   9   4       49.82       63.01      5.93 o 
   2   9   4      344.67      390.49     11.08 o 
   3   9   4      237.84      238.38      9.59 o 
   4   9   4      138.10      134.71      7.43 o 
   5   9   4       24.29       21.04      4.24 o 
   6   9   4      171.53      174.56     10.10 o 
   7   9   4       38.84       42.49     10.15 o 
   0  10   4      326.48      304.77     15.55 o 
   1  10   4       22.79       27.39      5.53 o 
   2  10   4      281.29      278.76     10.19 o 
   3  10   4       14.52       15.56      4.74 o 
   4  10   4      264.22      276.74      8.78 o 
   5  10   4       14.66       18.62      4.22 o 
   6  10   4      314.09      303.34     13.11 o 
   7  10   4       19.41       24.63      5.84 o 
   1  11   4      293.48      317.61     11.22 o 
   2  11   4      558.70      543.15     14.34 o 
   3  11   4      137.30      131.69      8.25 o 
   4  11   4      418.21      414.87     13.48 o 
   5  11   4       91.28      107.73      8.34 o 
   6  11   4       10.70       10.77      5.61 o 
   0  12   4     2159.33     2232.64     45.67 o 
   1  12   4        0.09       -5.43      5.08 o 
   2  12   4      159.23      159.61      9.15 o 
   3  12   4      314.36      282.17     11.22 o 
   4  12   4      659.41      612.23     19.98 o 
   5  12   4       44.03       35.03      9.13 o 
   6  12   4      298.25      310.53     13.86 o 
   1  13   4      107.77      105.61      8.74 o 
   2  13   4      881.79      850.66     18.77 o 
   3  13   4      169.99      186.54     10.04 o 
   4  13   4      297.60      315.58     12.41 o 
   5  13   4       24.31       22.46      5.85 o 
   6  13   4       71.29       72.14      8.19 o 
   0  14   4     2510.54     2574.83     52.73 o 
   1  14   4       72.87       90.04      8.84 o 
   2  14   4      442.73      438.33     18.18 o 
   3  14   4      129.30      126.46      9.15 o 
   4  14   4      196.54      203.20     10.78 o 
   5  14   4      237.10      233.26     13.70 o 
   6  14   4       14.06       22.55      6.23 o 
   1  15   4      389.40      416.16     14.94 o 
   2  15   4      239.51      230.67     11.63 o 
   3  15   4      414.49      412.45     14.56 o 
   4  15   4        7.30       16.53      5.48 o 
   5  15   4      103.09      108.13      9.26 o 
   6  15   4       16.84       21.03      5.81 o 
   0  16   4       95.67      106.57     14.26 o 
   1  16   4      511.46      490.00     16.46 o 
   2  16   4      153.02      172.69     11.09 o 
   3  16   4      746.44      749.19     31.12 o 
   4  16   4       11.93        6.93      5.67 o 
   5  16   4       46.63       50.44      7.47 o 
   6  16   4        1.59        5.56      6.69 o 
   1  17   4      399.88      413.31     15.72 o 
   2  17   4      630.00      601.49     18.02 o 
   3  17   4        6.83       -6.26      5.32 o 
   4  17   4      106.47      101.48     10.43 o 
   5  17   4       38.07       30.82      6.77 o 
   0  18   4     1293.63     1323.45     39.68 o 
   1  18   4       18.87       12.78      7.88 o 
   2  18   4      139.68      130.42     10.60 o 
   3  18   4      203.64      210.32     11.83 o 
   4  18   4      124.04      140.36     10.75 o 
   5  18   4       15.12       26.90      6.36 o 
   1  19   4      745.02      749.41     21.02 o 
   2  19   4      148.31      141.43     23.21 o 
   3  19   4       87.14       74.20      9.02 o 
   4  19   4       98.94      105.06      9.67 o 
   5  19   4        6.47        9.09      6.10 o 
   0  20   4      318.74      323.50     21.87 o 
   1  20   4      107.36      109.08     10.64 o 
   2  20   4      136.58      155.97     11.42 o 
   3  20   4      120.48      119.61     10.46 o 
   4  20   4       11.73       10.56      6.03 o 
   5  20   4        7.89       15.83      5.89 o 
   1  21   4      332.58      286.29     14.58 o 
   2  21   4       14.66       14.75      7.15 o 
   3  21   4       49.49       58.54      8.73 o 
   4  21   4       16.21       15.22      6.54 o 
   0  22   4       65.63       77.97     14.76 o 
   1  22   4       39.02       47.97      9.09 o 
   2  22   4       57.78       58.70      9.08 o 
   3  22   4      125.63      123.69     11.00 o 
   4  22   4       92.88      104.87     10.12 o 
   1  23   4       30.79       39.34      8.78 o 
   2  23   4        6.83       13.42      8.21 o 
   3  23   4       41.77       48.13      8.93 o 
   4  23   4       13.15       20.61      6.98 o 
   0  24   4       49.96       47.80     13.56 o 
   1  24   4       28.12       37.49      9.24 o 
   2  24   4        3.49        7.43      6.96 o 
   3  24   4       21.72       16.64      7.41 o 
   1  25   4      143.26      134.06     12.35 o 
   2  25   4       60.44       89.11     10.55 o 
   3  25   4       16.99       24.57      7.65 o 
   0  26   4       34.04       53.84     13.24 o 
   1  26   4       32.84       53.04     10.63 o 
   2  26   4       17.16       16.83     11.42 o 
   2   0   5      582.69      533.93     13.10 o 
   4   0   5      560.49      571.76     18.18 o 
   6   0   5      141.41      136.88     12.23 o 
   0   1   5     2307.92     2462.58     36.95 o 
   1   1   5      467.71      480.49      6.99 o 
   2   1   5      730.74      764.66     11.56 o 
   3   1   5      221.58      215.40      7.17 o 
   4   1   5      557.14      558.62     12.94 o 
   5   1   5      129.99      121.72      7.21 o 
   6   1   5       45.78       47.76      5.86 o 
   7   1   5       22.51       25.79      9.27 o 
   1   2   5     1847.09     1970.88     18.09 o 
   2   2   5     1020.26     1038.25     11.93 o 
   3   2   5      116.55      128.57      5.71 o 
   4   2   5      188.18      184.57      7.66 o 
   5   2   5      270.00      256.36     15.39 o 
   6   2   5        9.76       14.12      7.01 o 
   7   2   5      138.17      118.01     12.96 o 
   0   3   5      449.60      482.12     14.21 o 
   1   3   5      928.44      941.69     14.44 o 
   2   3   5      470.89      476.96      7.50 o 
   3   3   5      601.82      594.81     11.56 o 
   4   3   5       21.05       19.12      3.99 o 
   5   3   5       31.33       30.40      5.02 o 
   6   3   5       43.95       34.00      8.49 o 
   7   3   5        3.79        7.57      6.87 o 
   1   4   5     1338.15     1456.19     19.73 o 
   2   4   5      160.27      158.25      6.62 o 
   3   4   5     1120.81     1128.46     14.49 o 
   4   4   5      176.00      183.76      7.77 o 
   5   4   5      356.98      347.63     16.56 o 
   6   4   5       44.81       46.41      8.30 o 
   7   4   5       12.71       14.86      8.03 o 
   0   5   5      981.11     1026.61     23.62 o 
   1   5   5      740.13      742.64     13.60 o 
   2   5   5      104.42      101.69      6.15 o 
   3   5   5      643.11      659.43     14.08 o 
   4   5   5       37.76       47.93      7.06 o 
   5   5   5       24.60       30.17      7.57 o 
   6   5   5       27.41       33.86      8.07 o 
   7   5   5       29.81       31.37      9.27 o 
   1   6   5     1306.05     1304.51     19.88 o 
   2   6   5      231.24      263.08      8.86 o 
   3   6   5       29.56       26.69      4.74 o 
   4   6   5        7.47        6.62      4.03 o 
   5   6   5      232.92      243.41     14.62 o 
   6   6   5       36.96       52.55      9.55 o 
   7   6   5        2.32        5.26      7.06 o 
   0   7   5     1922.90     1965.65     37.65 o 
   1   7   5      593.24      637.42     13.75 o 
   2   7   5       50.71       44.82      5.38 o 
   3   7   5      209.57      205.72     10.31 o 
   4   7   5       39.81       39.26     13.59 o 
   5   7   5       48.30       52.00     11.63 o 
   6   7   5      175.80      161.66     13.61 o 
   7   7   5        7.12       15.92      8.35 o 
   1   8   5      151.97      175.57     13.70 o 
   2   8   5      158.68      147.63      7.93 o 
   3   8   5      226.05      226.60      9.42 o 
   4   8   5      245.70      231.16      9.92 o 
   5   8   5      280.10      270.33     11.38 o 
   6   8   5       24.07       12.17      5.10 o 
   0   9   5      879.48      844.24     24.45 o 
   1   9   5      125.89      140.31      8.35 o 
   2   9   5      304.75      308.30     10.65 o 
   3   9   5        7.81        6.55      4.57 o 
   4   9   5       74.26       74.18      7.30 o 
   5   9   5      117.47      145.12      9.10 o 
   6   9   5       10.20       14.10      5.10 o 
   1  10   5       19.16       17.90      5.99 o 
   2  10   5     1163.71     1128.30     25.72 o 
   3  10   5       48.99       55.96      6.31 o 
   4  10   5      301.14      289.70     11.74 o 
   5  10   5      217.37      212.04     10.82 o 
   6  10   5       70.00       64.05      7.55 o 
   0  11   5     2810.60     2836.56     53.56 o 
   1  11   5       45.68       49.42      7.20 o 
   2  11   5      755.99      724.60     17.83 o 
   3  11   5       50.71       61.48      6.55 o 
   4  11   5        7.19       12.44      5.20 o 
   5  11   5       16.21       10.23      7.29 o 
   6  11   5       25.39       30.53      6.20 o 
   1  12   5       81.22      102.11     16.24 o 
   2  12   5      743.19      716.76     17.17 o 
   3  12   5      173.26      182.81      9.87 o 
   4  12   5       61.72       69.62      7.43 o 
   5  12   5      118.93      141.92      9.82 o 
   6  12   5       43.77       39.20      7.22 o 
   0  13   5      587.23      639.95     24.31 o 
   1  13   5      229.63      222.10     11.67 o 
   2  13   5      154.77      166.26     10.12 o 
   3  13   5       51.87       57.17      7.27 o 
   4  13   5      197.81      223.11     16.01 o 
   5  13   5      151.34      160.22     13.13 o 
   6  13   5       65.75       56.21      8.08 o 
   1  14   5      820.71      779.13     19.51 o 
   2  14   5      546.68      534.55     16.21 o 
   3  14   5      121.54      122.65     11.63 o 
   4  14   5       26.56       20.45      5.96 o 
   5  14   5      121.88      119.63      9.60 o 
   6  14   5        6.86        2.40      9.62 o 
   0  15   5      614.67      601.15     25.70 o 
   1  15   5      752.88      731.52     19.75 o 
   2  15   5      123.92      123.70      9.91 o 
   3  15   5      524.37      526.49     16.38 o 
   4  15   5       54.32       51.66      7.59 o 
   5  15   5        7.64        2.62      5.68 o 
   6  15   5        7.07        6.83      6.74 o 
   1  16   5      943.89      926.09     22.23 o 
   2  16   5       90.42       90.52      9.72 o 
   3  16   5      204.69      183.84     10.76 o 
   4  16   5      127.94      130.66      9.97 o 
   5  16   5       91.48      118.90      9.80 o 
   0  17   5      904.79      927.14     33.03 o 
   1  17   5      154.15      174.70     12.12 o 
   2  17   5       44.56       44.39      8.09 o 
   3  17   5       40.34       51.99     12.99 o 
   4  17   5       21.19       25.83      6.86 o 
   5  17   5        4.46        7.31      7.20 o 
   1  18   5       26.78       13.86      8.58 o 
   2  18   5      604.07      605.24     18.72 o 
   3  18   5       54.87       53.33     10.47 o 
   4  18   5       16.98        9.87      5.84 o 
   5  18   5      171.50      177.79     11.85 o 
   0  19   5      620.14      604.84     28.05 o 
   1  19   5       80.82       88.60     10.33 o 
   2  19   5        9.58       17.17     14.19 o 
   3  19   5       98.61      119.20     10.57 o 
   4  19   5       92.46       97.28      9.64 o 
   5  19   5      101.78      110.78     10.08 o 
   1  20   5      164.43      142.31     11.82 o 
   2  20   5      369.27      380.83     16.08 o 
   3  20   5       76.38       59.96      8.92 o 
   4  20   5      193.27      196.02     12.59 o 
   0  21   5      253.46      263.71     21.91 o 
   1  21   5       72.07       86.62     10.43 o 
   2  21   5      199.81      206.33     14.07 o 
   3  21   5      143.41      146.84     11.66 o 
   4  21   5      110.97       92.25     10.13 o 
   1  22   5       71.00       72.47     10.67 o 
   2  22   5      100.15      114.84     11.24 o 
   3  22   5       53.65       64.01      9.21 o 
   0  23   5        1.56        1.80     10.57 o 
   1  23   5       13.72       18.71      8.18 o 
   2  23   5       74.17       72.51     10.91 o 
   3  23   5       10.93        9.88      7.29 o 
   1  24   5       16.67       16.76      8.15 o 
   2  24   5        2.64        4.52      7.05 o 
   0  25   5       43.03       67.59     14.67 o 
   1  25   5       22.39       40.85     18.39 o 
   2  25   5       25.62       20.82      8.18 o 
   2   0   6     3488.90     3589.40     54.53 o 
   1   1   6      350.27      336.36      6.16 o 
   2   1   6      112.79      107.03      4.49 o 
   0   2   6     1852.62     1808.47     31.33 o 
   1   2   6      205.90      204.83      6.93 o 
   2   2   6      490.54      502.58     10.63 o 
   3   2   6      797.25      815.68     24.13 o 
   1   3   6     1396.01     1339.18     26.41 o 
   2   3   6      261.58      265.44      8.29 o 
   3   3   6      109.77      120.53      6.64 o 
   4   3   6      140.67      148.65     10.43 o 
   0   4   6      596.29      582.28     17.72 o 
   1   4   6      910.09      882.86     15.19 o 
   2   4   6        7.76       -0.69      5.35 o 
   3   4   6      358.98      357.53     10.51 o 
   4   4   6      427.96      440.05     12.43 o 
   5   4   6       54.91       52.04      8.30 o 
   1   5   6      144.60      136.54      7.55 o 
   2   5   6       50.97       56.83      5.41 o 
   3   5   6       35.04       31.20      4.79 o 
   4   5   6      388.57      378.38     11.89 o 
   5   5   6      158.77      157.60     11.95 o 
   0   6   6      899.25      944.40     24.45 o 
   1   6   6       65.92       70.52      6.26 o 
   2   6   6      185.83      182.48      8.16 o 
   3   6   6      203.22      188.38     10.91 o 
   4   6   6      139.87      139.47      8.00 o 
   5   6   6        4.27       19.65     15.13 o 
   6   6   6      103.97      107.40      8.51 o 
   1   7   6      192.04      183.32      8.97 o 
   2   7   6      717.43      694.30     14.96 o 
   3   7   6       42.34       48.29      6.08 o 
   4   7   6      109.82      117.86      7.90 o 
   5   7   6       43.51       51.57     13.33 o 
   6   7   6       18.24       12.31      5.24 o 
   0   8   6     1143.45     1164.37     29.25 o 
   1   8   6      167.71      152.59      8.76 o 
   2   8   6      122.29      129.87      8.12 o 
   3   8   6      921.89      876.43     18.15 o 
   4   8   6      438.61      434.05     13.41 o 
   5   8   6      228.62      228.89     10.87 o 
   6   8   6      172.13      182.34     10.44 o 
   1   9   6      818.37      817.92     35.80 o 
   2   9   6      423.45      433.82     12.99 o 
   3   9   6      740.06      713.69     16.53 o 
   4   9   6       81.02       96.71      7.88 o 
   5   9   6      413.66      414.08     14.10 o 
   6   9   6       72.09       86.06      8.68 o 
   0  10   6     1219.55     1189.88     31.46 o 
   1  10   6      259.07      266.26     12.02 o 
   2  10   6      404.84      446.23     26.83 o 
   3  10   6      771.51      783.76     17.87 o 
   4  10   6      450.39      442.62     14.04 o 
   5  10   6      167.32      172.84      9.94 o 
   6  10   6      174.35      175.79     11.31 o 
   1  11   6      187.90      184.23     10.55 o 
   2  11   6      161.13      162.15      9.58 o 
   3  11   6      339.47      337.98     12.23 o 
   4  11   6       35.11       36.75     13.91 o 
   5  11   6       20.84       24.29      9.85 o 
   6  11   6        6.10        6.05      5.79 o 
   0  12   6      137.31      172.41     15.46 o 
   1  12   6      287.50      283.09     12.44 o 
   2  12   6      341.43      351.93     13.14 o 
   3  12   6      312.37      305.60     12.13 o 
   4  12   6      388.57      396.98     13.78 o 
   5  12   6      130.85      135.25     10.93 o 
   6  12   6       81.95      111.75     16.52 o 
   1  13   6      446.90      416.02     14.79 o 
   2  13   6      301.58      306.97     19.19 o 
   3  13   6      295.41      297.14     12.34 o 
   4  13   6       88.75       95.25     16.82 o 
   5  13   6      179.30      179.80     11.06 o 
   0  14   6      959.01      982.46     32.43 o 
   1  14   6      591.81      535.92     17.00 o 
   2  14   6       21.17       20.76      6.68 o 
   3  14   6      486.19      455.71     15.15 o 
   4  14   6      421.48      439.31     15.32 o 
   5  14   6       84.20       97.15      9.26 o 
   1  15   6      414.12      406.71     15.43 o 
   2  15   6      187.60      183.00     11.25 o 
   3  15   6       75.36       95.02      9.34 o 
   4  15   6       26.93       25.09     17.49 o 
   5  15   6       12.44       18.33      7.68 o 
   0  16   6      104.95      120.09     16.19 o 
   1  16   6      217.27      200.43     15.80 o 
   2  16   6      135.71      147.35     10.55 o 
   3  16   6      108.72      120.25      9.91 o 
   4  16   6       22.99       27.10      6.76 o 
   5  16   6       65.51       76.86     22.63 o 
   1  17   6      255.72      257.02     15.34 o 
   2  17   6      326.21      318.20     19.35 o 
   3  17   6       53.37       60.50      8.21 o 
   4  17   6       45.62       50.26      9.83 o 
   5  17   6       20.26       33.38      7.17 o 
   0  18   6      303.63      311.32     21.41 o 
   1  18   6       11.59       11.91      7.62 o 
   2  18   6       15.76       24.85      9.94 o 
   3  18   6       63.75       59.98      8.38 o 
   4  18   6      162.13      190.04     12.11 o 
   1  19   6      109.44      113.16     10.91 o 
   2  19   6      192.35      202.54     12.41 o 
   3  19   6      102.56       94.21     10.06 o 
   4  19   6       46.04       60.46     10.50 o 
   0  20   6      400.30      387.40     23.71 o 
   1  20   6       32.14       43.52      9.28 o 
   2  20   6      229.68      233.68     15.32 o 
   3  20   6        9.02        7.72      6.76 o 
   4  20   6       34.24       33.12      7.73 o 
   1  21   6       37.81       44.55      9.71 o 
   2  21   6      105.34       99.39     10.69 o 
   3  21   6       16.41       14.37      7.73 o 
   0  22   6      690.24      621.12     30.40 o 
   1  22   6       39.53       64.17     15.46 o 
   2  22   6      104.62      112.13     11.31 o 
   3  22   6       38.96       58.31     11.88 o 
   1  23   6       44.28       58.55     10.30 o 
   2  23   6       72.29       95.60     11.06 o 
   0  24   6      113.27      109.76     17.35 o 
   1  24   6        4.66        5.14      7.89 o 
   3   1   7       10.30        9.04      5.81 o 
   2   2   7      271.25      255.91     12.60 o 
   3   2   7      461.63      424.49     16.93 o 
   4   2   7       28.73       43.09      7.66 o 
   2   3   7        7.50        4.24      6.04 o 
   3   3   7      377.08      372.87     16.42 o 
   4   3   7      313.65      284.15     15.41 o 
   1   4   7      852.50      857.80     22.84 o 
   2   4   7      280.33      284.24     13.89 o 
   3   4   7      256.06      237.69     13.93 o 
   4   4   7       28.87       20.07      7.20 o 
   5   4   7      191.15      189.39     14.12 o 
   6   4   7       22.63       22.24      7.98 o 
   0   5   7      722.45      719.62     21.64 o 
   1   5   7       74.23       88.35     10.15 o 
   2   5   7      210.17      210.24     13.24 o 
   3   5   7      436.46      414.39     17.81 o 
   4   5   7       14.24       13.52      7.24 o 
   5   5   7       55.40       59.75     10.06 o 
   6   5   7       13.56       13.61      8.12 o 
   1   6   7      119.69      136.21      8.25 o 
   2   6   7       67.37       66.20      9.78 o 
   3   6   7      255.03      265.60     14.86 o 
   4   6   7       92.57      103.94     11.16 o 
   5   6   7       88.75      126.97     12.92 o 
   6   6   7        3.07       21.22      8.21 o 
   0   7   7      439.23      417.20     18.13 o 
   1   7   7       18.60       15.05      6.11 o 
   2   7   7      696.53      704.91     15.77 o 
   3   7   7      171.67      149.66     12.64 o 
   4   7   7       46.97       41.25      9.04 o 
   5   7   7       21.89       27.13      9.00 o 
   6   7   7       24.08       29.80      9.55 o 
   1   8   7     1106.96     1092.72     21.11 o 
   2   8   7     1151.15     1102.83     20.27 o 
   3   8   7      512.89      510.71     13.97 o 
   4   8   7      494.36      511.00     22.33 o 
   5   8   7      188.29      183.71     15.50 o 
   6   8   7       12.49       14.26      9.32 o 
   0   9   7     2563.83     2618.38     51.12 o 
   1   9   7      262.85      274.41     11.89 o 
   2   9   7      273.77      263.76     11.11 o 
   3   9   7      301.32      301.57     16.56 o 
   4   9   7      331.34      339.99     12.43 o 
   5   9   7       93.35       81.01     12.60 o 
   1  10   7     2343.83     2306.49     33.58 o 
   2  10   7      259.64      257.05     11.45 o 
   3  10   7       40.52       60.11      6.83 o 
   4  10   7       57.49       67.61     11.28 o 
   5  10   7       56.95       65.28     11.49 o 
   0  11   7     1960.74     2032.00     45.49 o 
   1  11   7      250.45      250.94     11.92 o 
   2  11   7      913.06      923.69     20.05 o 
   3  11   7      205.24      196.76     10.14 o 
   4  11   7      307.79      314.79     12.50 o 
   5  11   7        2.18        9.33      9.99 o 
   1  12   7      668.26      660.60     17.61 o 
   2  12   7      202.19      204.75     10.62 o 
   3  12   7      337.12      358.68     13.10 o 
   4  12   7       22.55       26.32      6.14 o 
   5  12   7       16.67       25.92     14.21 o 
   0  13   7      723.08      724.38     27.64 o 
   1  13   7      170.25      182.96     11.40 o 
   2  13   7      379.22      357.79     33.36 o 
   3  13   7      578.77      537.96     16.15 o 
   4  13   7       40.79       44.38      7.00 o 
   5  13   7      121.46      124.36      9.84 o 
   1  14   7      910.30      894.02     30.59 o 
   2  14   7      377.62      360.89     14.11 o 
   3  14   7       31.11       36.81     12.87 o 
   4  14   7      186.13      184.38     11.07 o 
   5  14   7      171.47      175.13     11.48 o 
   0  15   7      213.33      224.73     18.32 o 
   1  15   7       14.47       13.26     13.77 o 
   2  15   7        7.01       11.13     12.78 o 
   3  15   7      236.96      236.88     11.83 o 
   4  15   7       59.06       64.97      8.41 o 
   1  16   7       30.27       45.97      8.32 o 
   2  16   7       92.74       86.55      9.36 o 
   3  16   7       26.13       29.42     10.22 o 
   4  16   7       77.32       91.53      8.89 o 
   0  17   7       75.60       72.76     14.03 o 
   1  17   7       86.10       87.50     11.12 o 
   2  17   7      113.89      103.59     10.14 o 
   3  17   7       40.38       57.04      8.35 o 
   4  17   7       81.49       85.11      9.43 o 
   1  18   7      125.49      138.70     11.47 o 
   2  18   7       95.23       88.35      9.90 o 
   3  18   7      137.75      151.40     11.51 o 
   4  18   7       18.04       11.51      7.13 o 
   0  19   7       83.95       86.73     14.21 o 
   1  19   7       16.93       29.76      8.88 o 
   2  19   7        8.30       14.35      7.80 o 
   3  19   7       82.24       99.49     10.16 o 
   1  20   7       29.38       41.13     11.90 o 
   2  20   7       49.54       64.87      9.53 o 
   3  20   7       50.74       50.62      9.05 o 
   0  21   7       54.17       77.32     15.18 o 
   1  21   7        2.52       21.85     10.22 o 
   2  21   7       30.99       67.21     13.26 o 
   1  22   7      100.86      121.39     12.18 o 
   0  23   7       30.79       29.57     13.75 o 
   5   6   8       40.96       51.16     10.43 o 
   4   7   8      200.68      232.94     15.92 o 
   5   7   8       11.03        9.78      8.81 o 
   3   8   8      220.84      214.44     15.73 o 
   4   8   8      209.08      213.24     15.46 o 
   5   8   8       17.06       20.76      9.04 o 
   2   9   8      642.35      610.93     23.67 o 
   3   9   8      466.21      474.04     21.73 o 
   4   9   8       62.80       69.85     11.58 o 
   5   9   8      208.33      199.91     17.16 o 
   1  10   8      375.01      348.83     18.45 o 
   2  10   8      773.29      759.16     26.62 o 
   3  10   8      353.88      340.90     18.55 o 
   4  10   8      126.55      140.76     14.67 o 
   5  10   8       41.81       49.50     11.40 o 
   1  11   8       43.87       43.46     11.58 o 
   2  11   8      159.19      159.40     14.67 o 
   3  11   8        6.98       15.73      8.44 o 
   4  11   8      223.43      242.72     17.81 o 
   0  12   8      296.10      311.46     19.01 o 
   1  12   8       41.71       46.65     11.33 o 
   2  12   8      248.09      212.50     17.02 o 
   3  12   8      171.51      202.26     16.29 o 
   4  12   8       90.22       83.04     13.47 o 
   1  13   8      233.42      226.10     12.09 o 
   2  13   8       34.09       25.88     10.20 o 
   3  13   8       59.13       86.55     12.83 o 
   4  13   8      110.38      130.33     15.36 o 
   0  14   8      195.30      208.90     17.62 o 
   1  14   8      116.97      127.22     12.89 o 
   2  14   8       43.63       57.90     11.21 o 
   3  14   8      264.96      266.48     18.96 o 
   4  14   8       48.47       50.56     11.67 o 
   1  15   8       75.44       94.61      9.94 o 
   2  15   8       72.14       89.28     11.83 o 
   3  15   8       19.01        7.89      9.46 o 
   4  15   8       10.49       23.44     11.16 o 
   0  16   8       92.90      108.42     14.86 o 
   1  16   8        0.18       19.17      7.27 o 
   2  16   8       47.34       69.55     12.11 o 
   3  16   8      158.06      183.02     11.56 o 
   1  17   8       47.54       80.57     10.82 o 
   2  17   8        0.74       17.37      7.11 o 
   3  17   8       67.11       79.36      9.34 o 
   0  18   8      169.28      194.69     19.15 o 
   1  18   8       53.46       55.66      9.34 o 
   2  18   8       74.08       87.28     16.22 o 
   1  19   8      113.01      132.15     18.04 o 
   2  19   8       34.23       55.58     15.76 o 
   0  20   8       48.11       59.93     13.98 o 
   1  20   8       62.87       80.91     10.70 o 
                                                 
